# Supplementary material for: An interactive retrieval system for clinical trial studies with context-dependent protocol elements
Source: PLoS One. 2020 Sep 18;15(9):e0238290. doi: 10.1371/journal.pone.0238290 (PMC7500653; doi:10.1371/journal.pone.0238290)
Supplement: S1 File — (XLSX) [file pone.0238290.s001.xlsx]

## Sheet: Subject
Key Name	CategoricalData(Key)	Counts
enrollment_type	actual	88843
	anticipated	80474
gender	male	9801
	female	17913
	both	158653
is_healthy_volunteers	yes	42905
	no	141626
minimum_age_unit	Years	165022
	Days	149
	Weeks	534
	Year	1256
	Month	447
	Months	2655
maximum_age_unit	Week	21
	Years	88663
	Days	770
	Minute	7
	Hour	11
	Weeks	624
	Hours	247
	Year	138
	Day	33
	Minutes	36
	Month	55
	Months	1834

## Sheet: Design
Key Name	CategoricalData(Key)	Counts
Type	Interventional	150742
	Observational	33892
model	Crossover Assignment	13695
	Observational	45701
	Parallel Assignment	81285
.	Factorial Assignment	2624
	Defined Population	813
	Case-Crossover	333
	Cohort	15531
	Natural History	245
	Ecologic or Community	377
	Case Control	5172
	Family-Based	200
	Case-Only	5188
allocation	Random Sample	84
	Randomized	97585
	Non-Randomized	21030
time_perspective	Cross-Sectional	3935
	Retrospective	3423
	Logitudinal	661
	Prospective	23471
	Retrospective/Prospective	1
masking	Double Blind	40256
	Single Blind	16899
	Double-Blind	6632
	Open Label	81367
primary_purpose	Supportive Care	4921
	Educational/Counseling/Training	237
	Diagnostic	5827
	Screening	1257
	Basic Science	5914
	Treatment	105756
	Prevention	15534
	Health Services Research	2623
endpoint_classification	Pharmacodynamics Study	1586
	Safety Study	11082
	Pharmacokinetics/Dynamics Study	1931
	Bio-equivalence Study	1869
	Pharmacokinetics Study	4153
	Efficacy Study	44838
	Safety/Efficacy Study	56341
	Bio-availability Study	870
intervention_type (n)	Device	23626
	Procedure	27862
	Dietary Supplement	9030
	Other	34175
	Radiation	5032
	Genetic	2382
	Biological	18767
	Drug	177492
	Behavioral	22952
group_type (n)	Case	32
	Exposure Comparison	3
	Reported Event	30901
	Treatment Comparison	2
	Control	18
	No Intervention	12094
	Other	11292
	Active Comparator	64561
	Placebo Comparator	29804
	Sham Comparator	2307
	Baseline	46127
	Participant Flow	37558
	Result Outcome	271913
	Experimental	142466
masked_role (n)	Subject	45164
	Caregiver	21984
	Investigator	38484
	Outcomes Assessor	29619

## Sheet: Variables
Key Name	CategoricalData(Key)	Counts
variable_group(n)	primary	248200
	secondary	497275
	other	25774
safety_issue(n)	Yes	140063
	No	576915
measure_type(n)	Number	163889
	Mean	42812
	Geometric Mean	4716
	Least Squares Mean	10487
	Median	9354
	Log Mean	65
safety_issue(n)	Yes	140063
	No	576915
dispersion(n)	90% Confidence Interval	587
	Full Range	4084
	Inter-Quartile Range	2397
	Standard Error	13295
	Standard Deviation	36288
	95% Confidence Interval	14272
	Geometric Coefficient of Variation	1315
measure_type(n)	Number	61658
	Mean	20007
	Geometric Mean	25
	Least Squares Mean	7
	Median	2074
	Log Mean	3

## Sheet: Statistical Issues
Key Name	CategoricalData(Key)	Counts
sampling_method	Probability sample	8492
	Non-Probability sample	21717
variable_group(n)	Other Pre-specified	3246
	Primary	32608
	Secondary	86279
	Post-Hoc	466
dispersion_type	Standard Deviation	1615
	Standard Error of the mean	10712
	Standard Error of the Mean	58

## Sheet: notice
This material is based on the statistical data provided by the AACT database(https://www.ctti-clinicaltrials.org/aact-database).
