# Supplementary material for: An interactive retrieval system for clinical trial studies with context-dependent protocol elements
Source: PLoS One. 2020 Sep 18;15(9):e0238290. doi: 10.1371/journal.pone.0238290 (PMC7500653; doi:10.1371/journal.pone.0238290)
Supplement: S2 File — (XLSX) [file pone.0238290.s002.xlsx]

## Sheet: phenotype
FileName	SearchWord	UMLSID	AACT_cnt	AACT_dict_cnt	CORUSDB_cnt	InterceptedNCT_ID_cnt	AACT_dict_intercepted_cnt	CORUS_intercepted_cnt	AACT_only_NCT_ID_cnt	AACT_dict_only_NCT_ID_cnt	CORUS_only_NCT_ID_cnt		AACT_Recall	CLIP_Recall
Abdominal Neoplasms_353.csv	Abdominal Neoplasms	C0000735	311	4	21	4	4	11	307	0	17		0.0128617	0.0353698
Abdominal+Neoplasms_352.csv	Abdominal+Neoplasms	C0000735	311	0	21	0	0	11	311	0	21		0	0.0353698
Aberrant Crypt Foci_4.csv	Aberrant Crypt Foci	C1879526	4	15	0	0	4	0	4	15	0		1	0
ACTH Syndrome, Ectopic_9.csv	ACTH Syndrome, Ectopic	C3539087|C0039082|C0574895	7	0	11273	0	0	7	7	0	11273		0	1
ACTH-Secreting Pituitary Adenoma_38.csv	ACTH-Secreting Pituitary Adenoma	C1306214	29	2	7	2	2	4	27	0	5		0.0689655	0.137931
Adamantinoma_96.csv	Adamantinoma	C0002448|C1367554	90	0	1	0	0	1	90	0	1		0	0.0111111
Adenocarcinoma in Situ_10.csv	Adenocarcinoma in Situ	C0334276	6	11	14	4	5	5	2	7	10		0.833333	0.833333
Adenocarcinoma, Bronchiolo-Alveolar_105.csv	Adenocarcinoma, Bronchiolo-Alveolar	C0001418|C0006270|C1440080	103	4	2737	4	4	88	99	0	2733		0.038835	0.854369
Adenocarcinoma, Clear Cell_83.csv	Adenocarcinoma, Clear Cell	C0001418|C0229473	71	0	2737	0	0	19	71	0	2737		0	0.267606
Adenocarcinoma, Follicular_50.csv	Adenocarcinoma, Follicular	C0001418|C0439682|C1571705	47	0	2737	0	0	3	47	0	2737		0	0.0638298
Adenocarcinoma, Mucinous_55.csv	Adenocarcinoma, Mucinous	C0001418|C1513712	52	3	2737	3	3	34	49	0	2734		0.0576923	0.653846
Adenocarcinoma, Papillary_9.csv	Adenocarcinoma, Papillary	C0001418|C0205312	6	0	2737	0	0	1	6	0	2737		0	0.166667
Adenocarcinoma, Scirrhous_1.csv	Adenocarcinoma, Scirrhous	C0001418	1	1	2737	1	1	1	0	0	2736		1	1
Adenocarcinoma, Sebaceous_2.csv	Adenocarcinoma, Sebaceous	C0001418	1	0	2737	0	0	0	1	0	2737		0	0
Adenocarcinoma_377.csv	Adenocarcinoma	C0001418	718	2170	2737	652	715	652	66	1518	2085		0.995822	0.908078
Adenoma, Acidophil_2.csv	Adenoma, Acidophil	C0001430|C0682546	2	0	422	0	0	1	2	0	422		0	0.5
Adenoma, Basophil_2.csv	Adenoma, Basophil	C0001430|C0004827	2	0	422	0	0	1	2	0	422		0	0.5
Adenoma, Bile Duct_1.csv	Adenoma, Bile Duct	C0001430|C0005400|C1280889|C1711174	0	0	422	0	0	0	0	0	422		0	0
Adenoma, Chromophobe_2.csv	Adenoma, Chromophobe	C0001430	2	0	422	0	0	1	2	0	422		0	0.5
Adenoma, Islet Cell_111.csv	Adenoma, Islet Cell	C0001430|C0022131|C1522529	79	0	422	0	0	4	79	0	422		0	0.0506329
Adenoma, Liver Cell_2.csv	Adenoma, Liver Cell	C0001430|C0227525	1	1	422	1	1	1	0	0	421		1	1
Adenoma, Pleomorphic_47.csv	Adenoma, Pleomorphic	C0001430|C1514164	39	1	422	1	1	2	38	0	421		0.025641	0.0512821
Adenoma, Villous_5.csv	Adenoma, Villous	C0001430|C1519984	5	3	422	3	3	5	2	0	419		0.6	1
Adenomatous Polyposis Coli_49.csv	Adenomatous Polyposis Coli	C0032580|C0162832	40	15	197	12	12	40	28	3	185		0.3	1
Adenomatous Polyps_93.csv	Adenomatous Polyps	C0206677	79	66	90	28	30	46	51	38	62		0.379747	0.582278
Adenoma_864.csv	Adenoma	C0001430	639	523	422	227	286	259	412	296	195		0.447574	0.405321
Adenomyoepithelioma_37.csv	Adenomyoepithelioma	C1266146	34	0	0	0	0	0	34	0	0		0	0
Adenosarcoma_4.csv	Adenosarcoma	C0001442	3	4	6	0	0	2	3	4	6		0	0.666667
Adrenal Cortex Neoplasms_58.csv	Adrenal Cortex Neoplasms	C0001618	45	3	17	3	3	8	42	0	14		0.0666667	0.177778
Adrenal Gland Neoplasms_81.csv	Adrenal Gland Neoplasms	C0001624	62	6	28	6	6	20	56	0	22		0.0967742	0.322581
Adrenocortical Adenoma_18.csv	Adrenocortical Adenoma	C0206667	14	3	14	2	2	8	12	1	12		0.142857	0.571429
Adrenocortical Carcinoma_61.csv	Adrenocortical Carcinoma	C0206686	46	43	55	32	35	42	14	11	23		0.76087	0.913043
Ameloblastoma_38.csv	Ameloblastoma	C0002448	33	1	1	1	1	1	32	0	0		0.030303	0.030303
Angiofibroma_8.csv	Angiofibroma	C0206731	4	9	9	4	4	4	0	5	5		1	1
Angiolipoma_1.csv	Angiolipoma	C0206632	1	1	1	1	1	1	0	0	0		1	1
Angiomyolipoma_12.csv	Angiomyolipoma	C0206633|C0241961	9	18	18	8	8	9	1	10	10		0.888889	1
Anti-N-Methyl-D-Aspartate Receptor Encephalitis_3.csv	Anti-N-Methyl-D-Aspartate Receptor Encephalitis	C0432633|C0052536|C0014038	1	0	217	0	0	1	1	0	217		0	1
Anus Neoplasms_148.csv	Anus Neoplasms	C0003463	113	8	15	8	8	12	105	0	7		0.0707965	0.106195
Appendiceal Neoplasms_20.csv	Appendiceal Neoplasms	C0003614	17	2	5	2	2	5	15	0	3		0.117647	0.294118
Apudoma_2.csv	Apudoma	C0003650	2	1	2	1	1	2	1	0	1		0.5	1
Astrocytoma_287.csv	Astrocytoma	C0004114	804	327	443	153	263	237	651	174	290		0.327114	0.294776
Atypical Squamous Cells of the Cervix_3.csv	Atypical Squamous Cells of the Cervix	C1510965|C0007874	3	0	0	0	0	0	3	0	0		0	0
Basal Cell Nevus Syndrome_27.csv	Basal Cell Nevus Syndrome	C0004779	21	11	27	11	11	21	10	0	16		0.52381	1
Bile Duct Neoplasms_124.csv	Bile Duct Neoplasms	C0005396	108	6	11	5	6	10	103	1	6		0.0555556	0.0925926
Biliary Tract Neoplasms_283.csv	Biliary Tract Neoplasms	C0005426	213	16	33	16	16	30	197	0	17		0.0751174	0.140845
Birt-Hogg-Dube Syndrome_5.csv	Birt-Hogg-Dube Syndrome	C0346010	2	0	2	0	0	1	2	0	2		0	0.5
Blast Crisis_359.csv	Blast Crisis	C0005699	348	63	400	42	42	346	306	21	358		0.12069	0.994253
Bone Cysts, Aneurysmal_1.csv	Bone Cysts, Aneurysmal	C0005937|C0439651	0	0	11	0	0	0	0	0	11		0	0
Bone Cysts_34.csv	Bone Cysts	C0005937	24	7	11	5	5	6	19	2	6		0.208333	0.25
Bone Marrow Neoplasms_8.csv	Bone Marrow Neoplasms	C0282609	8	2	24	2	2	7	6	0	22		0.25	0.875
Bone Neoplasms_270.csv	Bone Neoplasms	C0005967	196	16	100	15	16	55	181	1	85		0.0816327	0.280612
Bowen&apos;s Disease_11.csv	Bowen&apos;s Disease	C0565930|C0012634|C2603362|C0012634	8	0	68684	0	0	7	8	0	68684		0	0.875
Brain Neoplasms_455.csv	Brain Neoplasms	C0006118	795	84	1169	80	80	597	715	4	1089		0.100629	0.750943
Brain Stem Neoplasms_14.csv	Brain Stem Neoplasms	C0677866	11	2	25	2	2	10	9	0	23		0.181818	0.909091
Breast Cyst_3.csv	Breast Cyst	C0006144	3	3	3	3	3	3	0	0	0		1	1
Breast Neoplasms, Male_276.csv	Breast Neoplasms, Male	C1458155|C0086582|C1706180|C1706428|C1706429	268	1	873	1	1	14	267	0	872		0.00373134	0.0522388
Breast Neoplasms_516.csv	Breast Neoplasms	C1458155	878	436	873	204	206	272	674	232	669		0.234624	0.309795
Brenner Tumor_48.csv	Brenner Tumor	C0006160	48	24	47	24	24	47	24	0	23		0.5	0.979167
Bronchial Neoplasms_770.csv	Bronchial Neoplasms	C0006264	556	3	14	3	3	7	553	0	11		0.00539568	0.0125899
Burkitt Lymphoma_664.csv	Burkitt Lymphoma	C0006413	609	171	585	32	148	486	577	139	553		0.243021	0.79803
Carcinogenesis_155.csv	Carcinogenesis	C0596263	138	210	292	19	24	31	119	191	273		0.173913	0.224638
Carcinoid Tumor_330.csv	Carcinoid Tumor	C0007095|C0334299	599	86	162	68	79	144	531	18	94		0.131886	0.240401
Carcinoma in Situ_523.csv	Carcinoma in Situ	C0007099	419	247	519	109	159	161	310	138	410		0.379475	0.384248
Carcinoma, Acinar Cell_46.csv	Carcinoma, Acinar Cell	C0007097|C0596030	44	0	6674	0	0	18	44	0	6674		0	0.409091
Carcinoma, Adenoid Cystic_106.csv	Carcinoma, Adenoid Cystic	C0007097|C0001428|C0205207|C1278897|C0205207	95	2	6674	2	2	82	93	0	6672		0.0210526	0.863158
Carcinoma, Adenosquamous_104.csv	Carcinoma, Adenosquamous	C0007097	100	6	6674	4	4	79	96	2	6670		0.04	0.79
Carcinoma, Basal Cell_260.csv	Carcinoma, Basal Cell	C0007097|C0596155	220	22	6674	21	21	186	199	1	6653		0.0954545	0.845455
Carcinoma, Basosquamous_1.csv	Carcinoma, Basosquamous	C0007097	0	0	6674	0	0	0	0	0	6674		0	0
Carcinoma, Bronchogenic_769.csv	Carcinoma, Bronchogenic	C0007097	589	2	6674	2	2	322	587	0	6672		0.00339559	0.546689
Carcinoma, Ductal, Breast_162.csv	Carcinoma, Ductal, Breast	C0007097|C1512083|C0006141|C1268990	145	4	6674	4	4	111	141	0	6670		0.0275862	0.765517
Carcinoma, Ductal_234.csv	Carcinoma, Ductal	C0007097|C1512083	176	8	6674	8	8	122	168	0	6666		0.0454545	0.693182
Carcinoma, Embryonal_39.csv	Carcinoma, Embryonal	C0007097|C0013935|C1305370	37	0	6674	0	0	32	37	0	6674		0	0.864865
Carcinoma, Endometrioid_95.csv	Carcinoma, Endometrioid	C0007097|C0014180|C1269566	87	1	6674	1	1	53	86	0	6673		0.0114943	0.609195
Carcinoma, Giant Cell_3.csv	Carcinoma, Giant Cell	C0007097|C0017526	2	1	6674	1	1	2	1	0	6673		0.5	1
Carcinoma, Hepatocellular_346.csv	Carcinoma, Hepatocellular	C0007097|C2697585	683	147	6674	125	125	661	558	22	6549		0.183016	0.967789
Carcinoma, Intraductal, Noninfiltrating_171.csv	Carcinoma, Intraductal, Noninfiltrating	C0007097|C0205302	147	1	6674	1	1	113	146	0	6673		0.00680272	0.768707
Carcinoma, Islet Cell_64.csv	Carcinoma, Islet Cell	C0007097|C0022131|C1522529	56	1	6674	1	1	30	55	0	6673		0.0178571	0.535714
Carcinoma, Large Cell_22.csv	Carcinoma, Large Cell	C0007097|C0549177|C0007634|C0549177|C1269647|C0549177|C1413336|C0549177|C1704653|C0549177|C1948049	18	10	6674	8	8	17	10	2	6666		0.444444	0.944444
Carcinoma, Lobular_73.csv	Carcinoma, Lobular	C0007097|C0205417	69	2	6674	1	1	46	68	1	6673		0.0144928	0.666667
Carcinoma, Medullary_40.csv	Carcinoma, Medullary	C0007097|C0001629|C0025148|C1550278	37	0	6674	0	0	30	37	0	6674		0	0.810811
Carcinoma, Merkel Cell_42.csv	Carcinoma, Merkel Cell	C0007097|C0205832	26	3	6674	2	2	22	24	1	6672		0.0769231	0.846154
Carcinoma, Mucoepidermoid_79.csv	Carcinoma, Mucoepidermoid	C0007097	79	1	6674	1	1	67	78	0	6673		0.0126582	0.848101
Carcinoma, Neuroendocrine_178.csv	Carcinoma, Neuroendocrine	C0007097|C0027912	125	6	6674	5	5	77	120	1	6669		0.04	0.616
Carcinoma, Non-Small-Cell Lung_795.csv	Carcinoma, Non-Small-Cell Lung	C0007097|C0445128|C0024109|C0445128|C0819757|C0445128|C1278908	810	306	6674	209	209	284	601	97	6465		0.258025	0.350617
Carcinoma, Pancreatic Ductal_29.csv	Carcinoma, Pancreatic Ductal	C0007097|C0030288|C1269003	16	11	6674	10	10	16	6	1	6664		0.625	1
Carcinoma, Papillary, Follicular_1.csv	Carcinoma, Papillary, Follicular	C0007097|C0205312|C0439682|C1571705	0	0	6674	0	0	0	0	0	6674		0	0
Carcinoma, Papillary_31.csv	Carcinoma, Papillary	C0007097|C0205312	23	1	6674	0	0	17	23	1	6674		0	0.73913
Carcinoma, Renal Cell_297.csv	Carcinoma, Renal Cell	C0007097|C0553257	814	130	6674	127	127	654	687	3	6547		0.15602	0.80344
Carcinoma, Signet Ring Cell_8.csv	Carcinoma, Signet Ring Cell	C0007097|C0333727	7	0	6674	0	0	2	7	0	6674		0	0.285714
Carcinoma, Skin Appendage_1.csv	Carcinoma, Skin Appendage	C0007097|C0459723|C1280892	0	0	6674	0	0	0	0	0	6674		0	0
Carcinoma, Small Cell_75.csv	Carcinoma, Small Cell	C0007097|C0700321|C0007634|C0700321|C1269647|C0700321|C1413336|C0700321|C1704653|C0700321|C1948049	60	31	6674	29	29	53	31	2	6645		0.483333	0.883333
Carcinoma, Squamous Cell_696.csv	Carcinoma, Squamous Cell	C0007097|C0221910	760	91	6674	78	78	648	682	13	6596		0.102632	0.852632
Carcinoma, Transitional Cell_397.csv	Carcinoma, Transitional Cell	C0007097|C0225340	286	16	6674	15	15	245	271	1	6659		0.0524476	0.856643
Carcinoma, Verrucous_142.csv	Carcinoma, Verrucous	C0007097|C0334104	141	0	6674	0	0	114	141	0	6674		0	0.808511
Carcinoma_362.csv	Carcinoma	C0007097	737	8901	6674	737	737	737	0	8164	5937		1	1
Carcinosarcoma_61.csv	Carcinosarcoma	C0007140	54	39	43	24	34	39	30	15	19		0.62963	0.722222
Carney Complex_4.csv	Carney Complex	C0406810	3	4	1342	3	3	3	0	1	1339		1	1
Carotid Body Tumor_72.csv	Carotid Body Tumor	C0007279	51	0	0	0	0	0	51	0	0		0	0
Cell Transformation, Neoplastic_119.csv	Cell Transformation, Neoplastic	C0040682|C1510411|C1709160	112	0	798	0	0	12	112	0	798		0	0.107143
Central Nervous System Neoplasms_468.csv	Central Nervous System Neoplasms	C0085136	855	15	657	13	14	559	842	2	644		0.0163743	0.653801
Cerebellar Neoplasms_2.csv	Cerebellar Neoplasms	C0007762	2	0	2	0	0	2	2	0	2		0	1
Cervical Intraepithelial Neoplasia_257.csv	Cervical Intraepithelial Neoplasia	C0206708	189	136	281	116	119	166	73	20	165		0.62963	0.878307
Chalazion_7.csv	Chalazion	C0007933|C1034112	7	8	7	7	7	7	0	1	0		1	1
Cholangiocarcinoma_286.csv	Cholangiocarcinoma	C0206698	195	198	219	157	162	182	38	41	62		0.830769	0.933333
Choledochal Cyst_4.csv	Choledochal Cyst	C0008340	3	4	4	1	1	1	2	3	3		0.333333	0.333333
Chondroma_2.csv	Chondroma	C0936248	1	11	0	0	0	0	1	11	0		0	0
Chondrosarcoma, Mesenchymal_3.csv	Chondrosarcoma, Mesenchymal	C0008479|C3540851|C1513143	2	0	65	0	0	1	2	0	65		0	0.5
Chondrosarcoma_75.csv	Chondrosarcoma	C0008479|C3540851	68	37	65	30	35	63	38	7	35		0.514706	0.926471
Chordoma_37.csv	Chordoma	C0008487	28	25	31	22	22	27	6	3	9		0.785714	0.964286
Choriocarcinoma_64.csv	Choriocarcinoma	C0008497	60	20	48	5	18	46	55	15	43		0.3	0.766667
Choroid Neoplasms_5.csv	Choroid Neoplasms	C0008523	4	2	4	2	2	4	2	0	2		0.5	1
Choroid Plexus Neoplasms_83.csv	Choroid Plexus Neoplasms	C0085138	81	2	65	2	2	62	79	0	63		0.0246914	0.765432
Colonic Neoplasms_577.csv	Colonic Neoplasms	C0009375	444	58	132	57	57	104	387	1	75		0.128378	0.234234
Colorectal Neoplasms, Hereditary Nonpolyposis_54.csv	Colorectal Neoplasms, Hereditary Nonpolyposis	C0009404|C0439660	37	4	449	3	3	8	34	1	446		0.0810811	0.216216
Colorectal Neoplasms_041.csv	Colorectal Neoplasms	C0009404	815	260	449	118	118	170	697	142	331		0.144785	0.208589
Common Bile Duct Neoplasms_2.csv	Common Bile Duct Neoplasms	C0009442	1	1	2	1	1	1	0	0	1		1	1
Composite Lymphoma_2.csv	Composite Lymphoma	C0545080	0	0	0	0	0	0	0	0	0		0	0
Conjunctival Neoplasms_4.csv	Conjunctival Neoplasms	C0009761	4	1	3	1	1	1	3	0	2		0.25	0.25
Craniopharyngioma_96.csv	Craniopharyngioma	C0010276	90	40	83	19	33	75	71	21	64		0.366667	0.833333
Cystadenocarcinoma, Mucinous_57.csv	Cystadenocarcinoma, Mucinous	C0010631|C1513712	56	0	39	0	0	34	56	0	39		0	0.607143
Cystadenocarcinoma, Serous_145.csv	Cystadenocarcinoma, Serous	C0010631|C0440743	129	0	39	0	0	36	129	0	39		0	0.27907
Cystadenocarcinoma_167.csv	Cystadenocarcinoma	C0010631	150	42	39	1	41	38	149	41	38		0.273333	0.253333
Cystadenoma, Mucinous_3.csv	Cystadenoma, Mucinous	C0010633|C1513712	2	1	8	1	1	1	1	0	7		0.5	0.5
Cystadenoma, Serous_2.csv	Cystadenoma, Serous	C0010633|C0440743	0	1	8	0	0	0	0	1	8		0	0
Cystadenoma_7.csv	Cystadenoma	C0010633	4	11	8	2	4	2	2	9	6		1	0.5
Cysts_739.csv	Cysts	C0010709	537	223	1171	70	89	105	467	153	1101		0.165736	0.195531
Denys-Drash Syndrome_2.csv	Denys-Drash Syndrome	C0950121	1	1	19	1	1	1	0	0	18		1	1
Dermatofibrosarcoma_19.csv	Dermatofibrosarcoma	C0206647|C0392784	18	16	21	13	13	18	5	3	8		0.722222	1
Dermoid Cyst_32.csv	Dermoid Cyst	C0011649	30	2	12	2	2	4	28	0	10		0.0666667	0.133333
Desmoplastic Small Round Cell Tumor_38.csv	Desmoplastic Small Round Cell Tumor	C0281508	34	21	32	14	19	29	20	7	18		0.558824	0.852941
Digestive System Neoplasms_778.csv	Digestive System Neoplasms	C0012243	496	15	47	15	15	42	481	0	32		0.0302419	0.0846774
Duodenal Neoplasms_27.csv	Duodenal Neoplasms	C0013291	19	5	8	5	5	7	14	0	3		0.263158	0.368421
Dysgerminoma_7.csv	Dysgerminoma	C0013377	6	3	5	2	3	5	4	1	3		0.5	0.833333
Dysplastic Nevus Syndrome_11.csv	Dysplastic Nevus Syndrome	C0013403	8	3	4	3	3	3	5	0	1		0.375	0.375
Eccrine Porocarcinoma_1.csv	Eccrine Porocarcinoma	C1266065	0	0	0	0	0	0	0	0	0		0	0
Endocrine Gland Neoplasms_891.csv	Endocrine Gland Neoplasms	C0014132	701	4	45	4	4	26	697	0	41		0.00570613	0.0370899
Endodermal Sinus Tumor_57.csv	Endodermal Sinus Tumor	C0014145	56	0	48	0	0	48	56	0	48		0	0.857143
Endometrial Neoplasms_529.csv	Endometrial Neoplasms	C0014170	414	28	44	28	28	40	386	0	16		0.0676329	0.0966184
Endometrial Stromal Tumors_7.csv	Endometrial Stromal Tumors	C0334695	5	1	1	1	1	1	4	0	0		0.2	0.2
Enteropathy-Associated T-Cell Lymphoma_18.csv	Enteropathy-Associated T-Cell Lymphoma	C0456889	8	0	10	0	0	7	8	0	10		0	0.875
Ependymoma_223.csv	Ependymoma	C0014474	208	107	186	59	94	173	149	48	127		0.451923	0.831731
Epidermal Cyst_1.csv	Epidermal Cyst	C0014511	1	1	7	1	1	1	0	0	6		1	1
Erythroplasia_4.csv	Erythroplasia	C0014818	3	1	6	1	1	3	2	0	5		0.333333	1
Esophageal Neoplasms_068.csv	Esophageal Neoplasms	C0014859	740	68	727	64	65	613	676	4	663		0.0878378	0.828378
Esthesioneuroblastoma, Olfactory_63.csv	Esthesioneuroblastoma, Olfactory	C0206717|C0037361|C0439826	62	0	63	0	0	61	62	0	63		0	0.983871
Exostoses, Multiple Hereditary_10.csv	Exostoses, Multiple Hereditary	C0015302|C1442903|C0439064|C0439660	10	3	30	3	3	3	7	0	27		0.3	0.3
Eye Neoplasms_261.csv	Eye Neoplasms	C0015414	220	1	16	1	1	10	219	0	15		0.00454545	0.0454545
Facial Neoplasms_2.csv	Facial Neoplasms	C0015461	2	1	2	1	1	2	1	0	1		0.5	1
Fallopian Tube Neoplasms_491.csv	Fallopian Tube Neoplasms	C0015558	411	25	31	25	25	31	386	0	6		0.0608273	0.0754258
Fibroadenoma_13.csv	Fibroadenoma	C0178421|C0206650	10	15	15	9	9	10	1	6	6		0.9	1
Fibromatosis, Abdominal_1.csv	Fibromatosis, Abdominal	C0016048|C0000726	1	1	18	1	1	1	0	0	17		1	1
Fibromatosis, Aggressive_31.csv	Fibromatosis, Aggressive	C0016048|C0001807|C0580822	25	0	1717	0	0	11	25	0	1717		0	0.44
Fibroma_38.csv	Fibroma	C0016045	28	161	11	2	15	3	26	159	9		0.535714	0.107143
Fibrosarcoma_88.csv	Fibrosarcoma	C0016057	75	34	51	9	26	46	66	25	42		0.346667	0.613333
Follicular Cyst_1.csv	Follicular Cyst	C0016427	1	3	3	1	1	1	0	2	2		1	1
Gallbladder Neoplasms_115.csv	Gallbladder Neoplasms	C0016978	102	4	8	4	4	7	98	0	4		0.0392157	0.0686275
Ganglioglioma_6.csv	Ganglioglioma	C0206716	3	3	3	2	2	2	1	1	1		0.666667	0.666667
Ganglion Cysts_268.csv	Ganglion Cysts	C1258666	449	2	125	2	2	57	447	0	123		0.00445434	0.126949
Ganglioneuroblastoma_8.csv	Ganglioneuroblastoma	C0206718	6	7	7	5	5	5	1	2	2		0.833333	0.833333
Ganglioneuroma_2.csv	Ganglioneuroma	C0017075	1	4	3	1	1	1	0	3	2		1	1
Gardner Syndrome_1.csv	Gardner Syndrome	C0017097	1	1	2	1	1	1	0	0	1		1	1
Gastrinoma_49.csv	Gastrinoma	C0017150	46	22	40	17	19	37	29	5	23		0.413043	0.804348
Gastrointestinal Neoplasms_778.csv	Gastrointestinal Neoplasms	C0017185	580	43	367	42	42	130	538	1	325		0.0724138	0.224138
Gastrointestinal Stromal Tumors_228.csv	Gastrointestinal Stromal Tumors	C0238198	185	120	258	102	102	184	83	18	156		0.551351	0.994595
Genital Neoplasms, Female_770.csv	Genital Neoplasms, Female	C0679347|C0015780|C0043210|C0086287|C1705497|C1705498	746	14	37	13	13	15	733	1	24		0.0174263	0.0201072
Genital Neoplasms, Male_321.csv	Genital Neoplasms, Male	C0679347|C0086582|C1706180|C1706428|C1706429	505	6	37	6	6	15	499	0	31		0.0118812	0.029703
Germinoma_78.csv	Germinoma	C0206660|C0854912	74	19	19	6	15	16	68	13	13		0.202703	0.216216
Gestational Trophoblastic Disease_71.csv	Gestational Trophoblastic Disease	C1135868|C2931618|C3539615	65	8	85	8	8	57	57	0	77		0.123077	0.876923
Giant Cell Tumor of Bone_8.csv	Giant Cell Tumor of Bone	C0017525|C0262950|C0391978|C1266908|C1266909	7	4	12	4	4	7	3	0	8		0.571429	1
Giant Cell Tumors_16.csv	Giant Cell Tumors	C0017525	12	3	12	2	2	11	10	1	10		0.166667	0.916667
Glioblastoma_150.csv	Glioblastoma	C0017636	807	886	1017	730	764	770	77	156	287		0.946716	0.954151
Glioma, Subependymal_45.csv	Glioma, Subependymal	C0017638|C2984291|C0521407	45	0	990	0	0	41	45	0	990		0	0.911111
Glioma_829.csv	Glioma	C0017638|C2984291	800	937	990	728	749	772	72	209	262		0.93625	0.965
Gliosarcoma_456.csv	Gliosarcoma	C0206726	431	195	359	97	177	345	334	98	262		0.410673	0.800464
Glomus Tumor_1.csv	Glomus Tumor	C0017653	1	0	0	0	0	0	1	0	0		0	0
Glucagonoma_33.csv	Glucagonoma	C0017689	31	19	39	13	14	30	18	6	26		0.451613	0.967742
Granular Cell Tumor_1.csv	Granular Cell Tumor	C0085167	1	0	0	0	0	0	1	0	0		0	0
Granulosa Cell Tumor_6.csv	Granulosa Cell Tumor	C0018206	5	1	4	0	0	2	5	1	4		0	0.4
Growth Hormone-Secreting Pituitary Adenoma_4.csv	Growth Hormone-Secreting Pituitary Adenoma	C0346302	3	1	9	1	1	3	2	0	8		0.333333	1
Hamartoma Syndrome, Multiple_17.csv	Hamartoma Syndrome, Multiple	C0018552|C0039082|C0439064	11	1	11274	1	1	6	10	0	11273		0.0909091	0.545455
Hamartoma_63.csv	Hamartoma	C0018552	42	8	7	3	3	4	39	5	4		0.0714286	0.0952381
Head and Neck Neoplasms_636.csv	Head and Neck Neoplasms	C0018670|C1281590|C1706305|C0027533	809	113	200	91	91	134	718	22	109		0.112485	0.165637
Heart Neoplasms_9.csv	Heart Neoplasms	C0018809	5	0	5	0	0	1	5	0	5		0	0.2
Hemangioblastoma_11.csv	Hemangioblastoma	C0206734	11	12	13	10	10	11	1	2	3		0.909091	1
Hemangioendothelioma, Epithelioid_4.csv	Hemangioendothelioma, Epithelioid	C0018915	2	0	2	0	0	0	2	0	2		0	0
Hemangioendothelioma_10.csv	Hemangioendothelioma	C0018915	4	6	2	1	4	1	3	5	1		1	0.25
Hemangioma, Capillary_77.csv	Hemangioma, Capillary	C0018916|C0006901|C0935624|C1280521	68	2	75	2	2	30	66	0	73		0.0294118	0.441176
Hemangioma, Cavernous, Central Nervous System_4.csv	Hemangioma, Cavernous, Central Nervous System	C0018916|C0205201|C1269563|C3540014|C3714787	1	0	75	0	0	0	1	0	75		0	0
Hemangioma, Cavernous_8.csv	Hemangioma, Cavernous	C0018916|C0205201	4	0	75	0	0	2	4	0	75		0	0.5
Hemangioma_167.csv	Hemangioma	C0018916	129	67	75	49	52	56	80	18	26		0.403101	0.434109
Hemangiopericytoma_60.csv	Hemangiopericytoma	C0018922	57	20	48	8	19	46	49	12	40		0.333333	0.807018
Hemangiosarcoma_60.csv	Hemangiosarcoma	C0018923	53	1	48	1	1	44	52	0	47		0.0188679	0.830189
Hematologic Neoplasms_363.csv	Hematologic Neoplasms	C0376545	313	40	1178	39	39	291	274	1	1139		0.124601	0.929712
Hepatoblastoma_33.csv	Hepatoblastoma	C0206624	28	29	35	21	21	27	7	8	14		0.75	0.964286
Hereditary Breast and Ovarian Cancer Syndrome_26.csv	Hereditary Breast and Ovarian Cancer Syndrome	C0439660|C0006141|C0439660|C1268990|C0029925|C0039082|C1140680|C0039082	11	6	12891	6	6	11	5	0	12885		0.545455	1
Histiocytic Sarcoma_2.csv	Histiocytic Sarcoma	C0334663	0	0	0	0	0	0	0	0	0		0	0
Histiocytoma, Benign Fibrous_45.csv	Histiocytoma, Benign Fibrous	C0002991|C1509147|C0205183|C0016059|C0205183|C0439709	45	0	2187	0	0	37	45	0	2187		0	0.822222
Histiocytoma, Malignant Fibrous_60.csv	Histiocytoma, Malignant Fibrous	C0002991|C1509147|C0205282|C0016059|C0205282|C0439709|C0334590|C0016059|C0334590|C0439709|C1533592|C0016059|C1533592|C0439709	50	1	3882	0	0	40	50	1	3882		0	0.8
Histiocytoma_63.csv	Histiocytoma	C0002991|C1509147	54	25	46	14	21	43	40	11	32		0.388889	0.796296
Hodgkin Disease_120.csv	Hodgkin Disease	C0019829	886	80	1162	78	78	772	808	2	1084		0.0880361	0.871332
Hutchinson&apos;s Melanotic Freckle_14.csv	Hutchinson&apos;s Melanotic Freckle	C0565930|C0149722|C2603362|C0149722	12	0	9	0	0	9	12	0	9		0	0.75
Hydatidiform Mole, Invasive_2.csv	Hydatidiform Mole, Invasive	C0020217|C3463897|C0205281|C1334278	0	1	29	0	0	0	0	1	29		0	0
Hydatidiform Mole_12.csv	Hydatidiform Mole	C0020217|C3463897	10	8	29	6	6	10	4	2	23		0.6	1
Hypopharyngeal Neoplasms_25.csv	Hypopharyngeal Neoplasms	C0020627	21	4	6	4	4	5	17	0	2		0.190476	0.238095
Hypothalamic Neoplasms_66.csv	Hypothalamic Neoplasms	C0020659	47	0	4	0	0	0	47	0	4		0	0
Ileal Neoplasms_3.csv	Ileal Neoplasms	C0020876	2	0	0	0	0	0	2	0	0		0	0
Inflammatory Breast Neoplasms_103.csv	Inflammatory Breast Neoplasms	C0278601	91	0	110	0	0	90	91	0	110		0	0.989011
Infratentorial Neoplasms_18.csv	Infratentorial Neoplasms	C0021432	11	1	13	0	0	3	11	1	13		0	0.272727
Insulinoma_45.csv	Insulinoma	C0021670	38	28	47	18	19	37	20	10	29		0.5	0.973684
Intestinal Neoplasms_019.csv	Intestinal Neoplasms	C0021841	481	44	49	5	8	28	476	39	44		0.016632	0.0582121
Intraocular Lymphoma_152.csv	Intraocular Lymphoma	C0281658|C1706527	150	83	372	68	68	150	82	15	304		0.453333	1
Iris Neoplasms_1.csv	Iris Neoplasms	C0022079	1	1	2	1	1	1	0	0	1		1	1
Jejunal Neoplasms_3.csv	Jejunal Neoplasms	C0022374	2	0	0	0	0	0	2	0	0		0	0
Kasabach-Merritt Syndrome_5.csv	Kasabach-Merritt Syndrome	C0221025	2	1	2	1	1	1	1	0	1		0.5	0.5
Keratosis, Actinic_292.csv	Keratosis, Actinic	C0022593|C0022602|C0870082|C0439681	206	4	223	4	4	181	202	0	219		0.0194175	0.878641
Kidney Neoplasms_435.csv	Kidney Neoplasms	C0022665	800	42	234	42	42	175	758	0	192		0.0525	0.21875
Klatskin Tumor_30.csv	Klatskin Tumor	C0206702	19	5	27	3	3	18	16	2	24		0.157895	0.947368
Krukenberg Tumor_3.csv	Krukenberg Tumor	C0022790	3	0	7	0	0	3	3	0	7		0	1
Lambert-Eaton Myasthenic Syndrome_21.csv	Lambert-Eaton Myasthenic Syndrome	C0022972	9	13	17	5	5	8	4	8	12		0.555556	0.888889
Laryngeal Neoplasms_135.csv	Laryngeal Neoplasms	C0023055	116	13	24	12	12	19	104	1	12		0.103448	0.163793
Leiomyomatosis_9.csv	Leiomyomatosis	C0206654	7	35	10	7	7	7	0	28	3		1	1
Leiomyoma_273.csv	Leiomyoma	C0023267|C0042133	208	154	248	110	112	206	98	44	138		0.538462	0.990385
Leiomyosarcoma_137.csv	Leiomyosarcoma	C0023269	120	76	118	54	66	108	66	22	64		0.55	0.9
Leukemia, B-Cell_067.csv	Leukemia, B-Cell	C0023418|C0004561	836	7	4420	7	7	655	829	0	4413		0.00837321	0.783493
Leukemia, Basophilic, Acute_60.csv	Leukemia, Basophilic, Acute	C0023418|C0333933|C0205178	60	0	4420	0	0	59	60	0	4420		0	0.983333
Leukemia, Biphenotypic, Acute_19.csv	Leukemia, Biphenotypic, Acute	C0023418|C0205178	12	1	4420	0	0	6	12	1	4420		0	0.5
Leukemia, Eosinophilic, Acute_60.csv	Leukemia, Eosinophilic, Acute	C0023418|C0333930|C0205178	60	0	4420	0	0	59	60	0	4420		0	0.983333
Leukemia, Erythroblastic, Acute_192.csv	Leukemia, Erythroblastic, Acute	C0023418|C0014762|C0205178	189	0	4420	0	0	183	189	0	4420		0	0.968254
Leukemia, Hairy Cell_215.csv	Leukemia, Hairy Cell	C0023418|C0333850	211	2	4420	2	2	160	209	0	4418		0.00947867	0.758294
Leukemia, Large Granular Lymphocytic_124.csv	Leukemia, Large Granular Lymphocytic	C0023418|C0427526	122	0	4420	0	0	89	122	0	4420		0	0.729508
Leukemia, Lymphocytic, Chronic, B-Cell_553.csv	Leukemia, Lymphocytic, Chronic, B-Cell	C0023418|C0024264|C2939172|C0205191|C0004561	842	14	4420	14	14	683	828	0	4406		0.0166271	0.811164
Leukemia, Lymphoid_572.csv	Leukemia, Lymphoid	C0023418|C1518071	829	3	4420	1	1	816	828	2	4419		0.00120627	0.984318
Leukemia, Mast-Cell_52.csv	Leukemia, Mast-Cell	C0023418|C0024880	48	2	4420	2	2	38	46	0	4418		0.0416667	0.791667
Leukemia, Megakaryoblastic, Acute_190.csv	Leukemia, Megakaryoblastic, Acute	C0023418|C0229650|C3274416|C0205178	188	0	4420	0	0	182	188	0	4420		0	0.968085
Leukemia, Monocytic, Acute_185.csv	Leukemia, Monocytic, Acute	C0023418|C0026473|C0205178	184	1	4420	1	1	180	183	0	4419		0.00543478	0.978261
Leukemia, Myelogenous, Chronic, BCR-ABL Positive_124.csv	Leukemia, Myelogenous, Chronic, BCR-ABL Positive	C0023418|C0439677|C0205191|C0457349|C1704928|C0457349|C3890208|C0004891|C0439178|C0004891|C1446409|C0004891|C1514241|C0004891|C2825490|C0004891|C3812269|C1835417|C0439178|C1835417|C1446409|C1835417|C1514241|C1835417|C2825490|C1835417|C3812269	897	7	4420	7	7	783	890	0	4413		0.00780379	0.87291
Leukemia, Myeloid, Accelerated Phase_294.csv	Leukemia, Myeloid, Accelerated Phase	C0023418|C0439677|C0457345	291	0	4420	0	0	256	291	0	4420		0	0.879725
Leukemia, Myeloid, Acute_276.csv	Leukemia, Myeloid, Acute	C0023418|C0439677|C0205178	752	67	4420	47	47	742	705	20	4373		0.0625	0.986702
Leukemia, Myeloid, Chronic, Atypical, BCR-ABL Negative_32.csv	Leukemia, Myeloid, Chronic, Atypical, BCR-ABL Negative	C0023418|C0439677|C0205191|C0205182|C0741302|C0457350|C1704928|C0457350|C3890208|C0004891|C0205160|C0004891|C1513916|C0004891|C2825415|C0004891|C2825491|C0004891|C3853545|C1835417|C0205160|C1835417|C1513916|C1835417|C2825415|C1835417|C2825491|C1835417|C3853545	29	0	4420	0	0	9	29	0	4420		0	0.310345
Leukemia, Myeloid, Chronic-Phase_390.csv	Leukemia, Myeloid, Chronic-Phase	C0023418|C0439677|C0457343	366	8	4420	8	8	330	358	0	4412		0.0218579	0.901639
Leukemia, Myeloid_854.csv	Leukemia, Myeloid	C0023418|C0439677	749	126	4420	79	79	740	670	47	4341		0.105474	0.987984
Leukemia, Myelomonocytic, Acute_259.csv	Leukemia, Myelomonocytic, Acute	C0023418|C0205178	247	2	4420	2	2	231	245	0	4418		0.00809717	0.935223
Leukemia, Myelomonocytic, Chronic_407.csv	Leukemia, Myelomonocytic, Chronic	C0023418|C0205191	376	11	4420	11	11	336	365	0	4409		0.0292553	0.893617
Leukemia, Myelomonocytic, Juvenile_111.csv	Leukemia, Myelomonocytic, Juvenile	C0023418|C3146221	103	0	4420	0	0	83	103	0	4420		0	0.805825
Leukemia, Plasma Cell_23.csv	Leukemia, Plasma Cell	C0023418|C0032112	15	1	4420	1	1	10	14	0	4419		0.0666667	0.666667
Leukemia, Prolymphocytic, B-Cell_15.csv	Leukemia, Prolymphocytic, B-Cell	C0023418|C0004561	9	0	4420	0	0	9	9	0	4420		0	1
Leukemia, Prolymphocytic, T-Cell_15.csv	Leukemia, Prolymphocytic, T-Cell	C0023418|C0039194	12	0	4420	0	0	8	12	0	4420		0	0.666667
Leukemia, Prolymphocytic_186.csv	Leukemia, Prolymphocytic	C0023418	169	8	4420	8	8	149	161	0	4412		0.0473373	0.881657
Leukemia, Promyelocytic, Acute_142.csv	Leukemia, Promyelocytic, Acute	C0023418|C0205178	134	6	4420	5	5	131	129	1	4415		0.0373134	0.977612
Leukemia, T-Cell_331.csv	Leukemia, T-Cell	C0023418|C0039194	313	5	4420	5	5	235	308	0	4415		0.0159744	0.750799
Leukemia-Lymphoma, Adult T-Cell_316.csv	Leukemia-Lymphoma, Adult T-Cell	C0023418|C0024299|C0279592	296	3	7270	3	3	288	293	0	7267		0.0101351	0.972973
Leukemia_199.csv	Leukemia	C0023418	884	4560	4420	878	878	884	6	3682	3542		0.993213	1
Leukoplakia, Hairy_1.csv	Leukoplakia, Hairy	C0023531|C0221958	1	1	38	1	1	1	0	0	37		1	1
Leukoplakia, Oral_20.csv	Leukoplakia, Oral	C0023531|C0442027	18	1	38	1	1	16	17	0	37		0.0555556	0.888889
Leukoplakia_27.csv	Leukoplakia	C0023531	23	36	38	18	20	21	5	18	20		0.869565	0.913043
Leydig Cell Tumor_8.csv	Leydig Cell Tumor	C0023601|C0334409	8	7	6	4	5	4	4	3	2		0.625	0.5
Li-Fraumeni Syndrome_49.csv	Li-Fraumeni Syndrome	C0079419|C0085390	34	7	14	6	6	7	28	1	8		0.176471	0.205882
Limbic Encephalitis_3.csv	Limbic Encephalitis	C0338430	1	1	2	1	1	1	0	0	1		1	1
Linitis Plastica_1.csv	Linitis Plastica	C0023743	1	2	3	1	1	1	0	1	2		1	1
Lip Neoplasms_37.csv	Lip Neoplasms	C0023761	23	2	3	2	2	2	21	0	1		0.0869565	0.0869565
Lipoma_8.csv	Lipoma	C0023798|C3489413	6	30	17	5	5	6	1	25	12		0.833333	1
Liposarcoma, Myxoid_8.csv	Liposarcoma, Myxoid	C0023827|C0205295	6	1	84	1	1	6	5	0	83		0.166667	1
Liposarcoma_98.csv	Liposarcoma	C0023827	79	57	84	36	43	71	43	21	48		0.544304	0.898734
Liver Neoplasms, Experimental_1.csv	Liver Neoplasms, Experimental	C0023903|C1517586	1	1	366	1	1	1	0	0	365		1	1
Liver Neoplasms_904.csv	Liver Neoplasms	C0023903	787	73	366	72	72	235	715	1	294		0.0914867	0.298602
Lung Neoplasms_630.csv	Lung Neoplasms	C0024121	861	132	362	51	51	93	810	81	311		0.0592334	0.108014
Lymphangioleiomyomatosis_32.csv	Lymphangioleiomyomatosis	C0751674	22	26	89	22	22	22	0	4	67		1	1
Lymphangioma_10.csv	Lymphangioma	C0024221	9	7	3	2	3	2	7	5	1		0.333333	0.222222
Lymphangiomyoma_32.csv	Lymphangiomyoma	C0024223	22	2	3	1	2	3	21	1	2		0.0909091	0.136364
Lymphatic Metastasis_9.csv	Lymphatic Metastasis	C0024232	7	8	14	7	7	7	0	1	7		1	1
Lymphocele_17.csv	Lymphocele	C0024248|C1963162	11	20	21	11	11	11	0	9	10		1	1
Lymphoma, AIDS-Related_32.csv	Lymphoma, AIDS-Related	C0024299|C0001175|C0439849|C0001175|C0445223	31	4	6637	4	4	31	27	0	6633		0.129032	1
Lymphoma, B-Cell, Marginal Zone_658.csv	Lymphoma, B-Cell, Marginal Zone	C0024299|C0004561|C1711368	623	2	4161	2	2	616	621	0	4159		0.00321027	0.988764
Lymphoma, B-Cell_631.csv	Lymphoma, B-Cell	C0024299|C0004561	767	62	4161	60	60	756	707	2	4101		0.0782269	0.985658
Lymphoma, Extranodal NK-T-Cell_132.csv	Lymphoma, Extranodal NK-T-Cell	C0024299|C1517067|C0022688|C0039194	114	4	4161	4	4	111	110	0	4157		0.0350877	0.973684
Lymphoma, Follicular_056.csv	Lymphoma, Follicular	C0024299|C0439682|C1571705	889	53	4161	46	47	875	843	7	4115		0.0528684	0.984252
Lymphoma, Large B-Cell, Diffuse_197.csv	Lymphoma, Large B-Cell, Diffuse	C0024299|C0549177|C0004561|C0205219	824	26	4161	26	26	805	798	0	4135		0.0315534	0.976942
Lymphoma, Large-Cell, Anaplastic_346.csv	Lymphoma, Large-Cell, Anaplastic	C0024299|C0549177|C0007634|C0549177|C1269647|C0549177|C1413336|C0549177|C1704653|C0549177|C1948049|C0205618	328	9	4161	8	8	324	320	1	4153		0.0243902	0.987805
Lymphoma, Large-Cell, Immunoblastic_549.csv	Lymphoma, Large-Cell, Immunoblastic	C0024299|C0549177|C0007634|C0549177|C1269647|C0549177|C1413336|C0549177|C1704653|C0549177|C1948049|C1512654|C3641252	544	1	4161	1	1	540	543	0	4160		0.00183824	0.992647
Lymphoma, Mantle-Cell_896.csv	Lymphoma, Mantle-Cell	C0024299|C3846131|C0007634|C3846131|C1269647|C3846131|C1413336|C3846131|C1704653|C3846131|C1948049	805	21	4161	21	21	787	784	0	4140		0.026087	0.97764
Lymphoma, Non-Hodgkin_137.csv	Lymphoma, Non-Hodgkin	C0024299|C0024305	879	187	4281	180	180	874	699	7	4101		0.204778	0.994312
Lymphoma, Primary Cutaneous Anaplastic Large Cell_8.csv	Lymphoma, Primary Cutaneous Anaplastic Large Cell	C0024299|C0205225|C0221912|C1515964|C0549177|C0205225|C1522447|C1515964|C0549177|C0439612|C0221912|C1515964|C0549177|C0439612|C1522447|C1515964|C0549177|C0439631|C0221912|C1515964|C0549177|C0439631|C1522447|C1515964|C0549177	7	1	4161	1	1	7	6	0	4160		0.142857	1
Lymphoma, Primary Effusion_13.csv	Lymphoma, Primary Effusion	C0024299|C0205225|C0013687|C0205225|C2317432|C0439612|C0013687|C0439612|C2317432|C0439631|C0013687|C0439631|C2317432	8	0	4567	0	0	8	8	0	4567		0	1
Lymphoma, T-Cell, Cutaneous_477.csv	Lymphoma, T-Cell, Cutaneous	C0024299|C0039194|C0221912|C1522447	437	12	4161	11	11	421	426	1	4150		0.0251716	0.963387
Lymphoma, T-Cell, Peripheral_215.csv	Lymphoma, T-Cell, Peripheral	C0024299|C0039194|C0205100	163	9	4161	8	8	157	155	1	4153		0.0490798	0.96319
Lymphoma, T-Cell_854.csv	Lymphoma, T-Cell	C0024299|C0039194	719	30	4161	28	28	697	691	2	4133		0.038943	0.969402
Lymphomatoid Granulomatosis_180.csv	Lymphomatoid Granulomatosis	C0024307	178	103	105	2	85	95	176	101	103		0.477528	0.533708
Lymphomatoid Papulosis_3.csv	Lymphomatoid Papulosis	C0206182	2	2	4	2	2	2	0	0	2		1	1
Lymphoma_476.csv	Lymphoma	C0024299	861	4234	4161	861	861	861	0	3373	3300		1	1
Malignant Carcinoid Syndrome_58.csv	Malignant Carcinoid Syndrome	C0024586	58	2	40	2	2	20	56	0	38		0.0344828	0.344828
Mammary Neoplasms, Animal_1.csv	Mammary Neoplasms, Animal	C0024667|C1458155|C0003062	0	0	874	0	0	0	0	0	874		0	0
Mandibular Neoplasms_2.csv	Mandibular Neoplasms	C0024694	0	0	0	0	0	0	0	0	0		0	0
Mast-Cell Sarcoma_2.csv	Mast-Cell Sarcoma	C0036221	2	0	51	0	0	2	2	0	51		0	1
Mastocytoma_7.csv	Mastocytoma	C0024897|C0334664|C2242987	4	0	38	0	0	3	4	0	38		0	0.75
Mastocytosis, Cutaneous_6.csv	Mastocytosis, Cutaneous	C0024899|C3540680|C0221912|C1522447	3	0	34	0	0	3	3	0	34		0	1
Mastocytosis, Systemic_41.csv	Mastocytosis, Systemic	C0024899|C3540680|C0205373	34	1	34	1	1	12	33	0	33		0.0294118	0.352941
Mastocytosis_64.csv	Mastocytosis	C0024899|C3540680	53	40	34	27	36	30	26	13	7		0.679245	0.566038
Maxillary Neoplasms_1.csv	Maxillary Neoplasms	C0024954	0	0	0	0	0	0	0	0	0		0	0
Maxillary Sinus Neoplasms_1.csv	Maxillary Sinus Neoplasms	C0024958	1	0	0	0	0	0	1	0	0		0	0
Mediastinal Neoplasms_10.csv	Mediastinal Neoplasms	C0025063	9	2	19	2	2	9	7	0	17		0.222222	1
Medulloblastoma_223.csv	Medulloblastoma	C0025149	203	131	201	89	111	178	114	42	112		0.546798	0.876847
Melanoma, Experimental_3.csv	Melanoma, Experimental	C0025202|C2984289|C3539018|C1517586	3	2	1797	2	2	3	1	0	1795		0.666667	1
Melanoma_983.csv	Melanoma	C0025202|C2984289|C3539018	828	1850	1797	828	828	828	0	1022	969		1	1
Meningeal Carcinomatosis_43.csv	Meningeal Carcinomatosis	C0220654	32	6	31	4	4	23	28	2	27		0.125	0.71875
Meningeal Neoplasms_133.csv	Meningeal Neoplasms	C0025284	99	7	7	2	3	7	97	5	5		0.030303	0.0707071
Meningioma_159.csv	Meningioma	C0025286|C1762616	135	84	134	52	70	117	83	32	82		0.518519	0.866667
Mesenchymoma_32.csv	Mesenchymoma	C0025464	32	11	25	2	9	24	30	9	23		0.28125	0.75
Mesothelioma_318.csv	Mesothelioma	C0025500|C1290375|C3538785	240	264	271	212	221	230	28	52	59		0.920833	0.958333
Mixed Tumor, Malignant_1.csv	Mixed Tumor, Malignant	C0026277|C1368354|C0205282|C0334590|C1533592	0	0	1754	0	0	0	0	0	1754		0	0
Mixed Tumor, Mesodermal_9.csv	Mixed Tumor, Mesodermal	C0026277|C1368354|C0521459	9	0	58	0	0	8	9	0	58		0	0.888889
Mixed Tumor, Mullerian_63.csv	Mixed Tumor, Mullerian	C0026277|C1368354	56	1	58	1	1	12	55	0	57		0.0178571	0.214286
Mouth Neoplasms_335.csv	Mouth Neoplasms	C0026640	266	13	57	13	13	26	253	0	44		0.0488722	0.0977444
Mucocele_2.csv	Mucocele	C0026683	0	2	8	0	0	0	0	2	8		0	0
Muir-Torre Syndrome_1.csv	Muir-Torre Syndrome	C1321489	0	0	0	0	0	0	0	0	0		0	0
Multiple Endocrine Neoplasia Type 1_9.csv	Multiple Endocrine Neoplasia Type 1	C0025267	4	7	39	1	1	3	3	6	38		0.25	0.75
Multiple Endocrine Neoplasia Type 2a_6.csv	Multiple Endocrine Neoplasia Type 2a	C0025268	4	1	63	1	1	4	3	0	62		0.25	1
Multiple Endocrine Neoplasia Type 2b_3.csv	Multiple Endocrine Neoplasia Type 2b	C0025269	2	1	11	1	1	2	1	0	10		0.5	1
Multiple Endocrine Neoplasia_23.csv	Multiple Endocrine Neoplasia	C0027662	16	19	4110	10	11	11	6	9	4100		0.6875	0.6875
Multiple Myeloma_172.csv	Multiple Myeloma	C0026764	807	1838	1990	807	807	807	0	1031	1183		1	1
Multiple Pulmonary Nodules_60.csv	Multiple Pulmonary Nodules	C0748164	39	6	0	0	6	0	39	6	0		0.153846	0
Mycosis Fungoides_371.csv	Mycosis Fungoides	C0026948	349	164	406	61	146	264	288	103	345		0.418338	0.756447
Myelitis, Transverse_40.csv	Myelitis, Transverse	C0026975|C1963178|C0205106|C0446380	29	2	35	2	2	18	27	0	33		0.0689655	0.62069
Myofibroma_273.csv	Myofibroma	C0042133|C1266121|C1368237	208	1	239	0	0	203	208	1	239		0	0.975962
Myoma_66.csv	Myoma	C0027086	53	205	72	39	48	44	14	166	33		0.90566	0.830189
Nasopharyngeal Neoplasms_344.csv	Nasopharyngeal Neoplasms	C0027439	231	23	27	23	23	26	208	0	4		0.0995671	0.112554
Nelson Syndrome_2.csv	Nelson Syndrome	C0027577	2	3	3	2	2	2	0	1	1		1	1
Neoplasm Metastasis_099.csv	Neoplasm Metastasis	C0027627	782	211	24700	125	125	547	657	86	24575		0.159847	0.699488
Neoplasm Micrometastasis_22.csv	Neoplasm Micrometastasis	C1513276	21	0	0	0	0	0	21	0	0		0	0
Neoplasm Recurrence, Local_19.csv	Neoplasm Recurrence, Local	C0521158|C0205276	18	11	1013	11	11	15	7	0	1002		0.611111	0.833333
Neoplasm Regression, Spontaneous_1.csv	Neoplasm Regression, Spontaneous	C0920616|C0205359	0	0	173	0	0	0	0	0	173		0	0
Neoplasm, Residual_109.csv	Neoplasm, Residual	C0027651|C1882062|C2981607|C1609982	71	2	21846	2	2	23	69	0	21844		0.028169	0.323944
Neoplasms by Histologic Type_123.csv	Neoplasms by Histologic Type	C0027651|C0449574	733	9	21824	9	9	122	724	0	21815		0.0122783	0.166439
Neoplasms, Adipose Tissue_77.csv	Neoplasms, Adipose Tissue	C0027651|C0001527	54	1	21824	1	1	34	53	0	21823		0.0185185	0.62963
Neoplasms, Adnexal and Skin Appendage_5.csv	Neoplasms, Adnexal and Skin Appendage	C0027651|C0001575|C0459723|C1280892	3	1	21824	0	0	1	3	1	21824		0	0.333333
Neoplasms, Basal Cell_194.csv	Neoplasms, Basal Cell	C0027651|C0596155	154	2	21824	2	2	70	152	0	21822		0.012987	0.454545
Neoplasms, Connective and Soft Tissue_873.csv	Neoplasms, Connective and Soft Tissue	C0027651|C0225317|C1522192	778	4	21824	4	4	463	774	0	21820		0.00514139	0.595116
Neoplasms, Connective Tissue_012.csv	Neoplasms, Connective Tissue	C0027651|C0009780	788	0	21824	0	0	502	788	0	21824		0	0.637056
Neoplasms, Cystic, Mucinous, and Serous_177.csv	Neoplasms, Cystic, Mucinous, and Serous	C0027651|C0205207|C1513712|C0440743	153	6	21824	6	6	122	147	0	21818		0.0392157	0.797386
Neoplasms, Experimental_5.csv	Neoplasms, Experimental	C0027651|C1517586	4	1	21824	1	1	4	3	0	21823		0.25	1
Neoplasms, Fibrous Tissue_148.csv	Neoplasms, Fibrous Tissue	C0027651|C0225331	112	0	21824	0	0	86	112	0	21824		0	0.767857
Neoplasms, Germ Cell and Embryonal_587.csv	Neoplasms, Germ Cell and Embryonal	C0027651|C0017471|C1517530|C0013935|C1305370	460	3	21824	3	3	405	457	0	21821		0.00652174	0.880435
Neoplasms, Glandular and Epithelial_585.csv	Neoplasms, Glandular and Epithelial	C0027651|C0225353|C1285092|C0221908	680	10	21824	10	10	324	670	0	21814		0.0147059	0.476471
Neoplasms, Hormone-Dependent_5.csv	Neoplasms, Hormone-Dependent	C0027651|C0019932|C0851827|C0019932|C1701901|C0019932|C3244310	4	4	21824	4	4	4	0	0	21820		1	1
Neoplasms, Multiple Primary_81.csv	Neoplasms, Multiple Primary	C0027651|C0439064|C0205225|C0439064|C0439612|C0439064|C0439631	53	0	21824	0	0	24	53	0	21824		0	0.45283
Neoplasms, Nerve Tissue_522.csv	Neoplasms, Nerve Tissue	C0027651|C0027757|C1762608	554	1	21824	1	1	399	553	0	21823		0.00180505	0.720217
Neoplasms, Neuroepithelial_125.csv	Neoplasms, Neuroepithelial	C0027651|C1518280	716	1	21824	1	1	583	715	0	21823		0.00139665	0.814246
Neoplasms, Plasma Cell_350.csv	Neoplasms, Plasma Cell	C0027651|C0032112	797	0	21824	0	0	166	797	0	21824		0	0.208281
Neoplasms, Radiation-Induced_1.csv	Neoplasms, Radiation-Induced	C0027651|C0034519|C0205263|C0560559|C0205263|C0851346|C0205263|C1522449|C0205263|C1524020|C0205263|C1524021|C0205263	1	0	21824	0	0	1	1	0	21824		0	1
Neoplasms, Second Primary_430.csv	Neoplasms, Second Primary	C0027651|C0205436|C0205225|C0205436|C0439612|C0205436|C0439631|C0457385|C0205225|C0457385|C0439612|C0457385|C0439631|C0565930|C0205225|C0565930|C0439612|C0565930|C0439631|C1561503|C0205225|C1561503|C0439612|C1561503|C0439631|C1705190|C0205225|C1705190|C0439612|C1705190|C0439631	305	1	21824	1	1	197	304	0	21823		0.00327869	0.645902
Neoplasms, Squamous Cell_250.csv	Neoplasms, Squamous Cell	C0027651|C0221910	751	6	21824	6	6	424	745	0	21818		0.00798935	0.564581
Neoplasms, Unknown Primary_90.csv	Neoplasms, Unknown Primary	C0027651|C0439673|C0205225|C0439673|C0439612|C0439673|C0439631	78	6	21824	6	6	68	72	0	21818		0.0769231	0.871795
Neoplasms, Vascular Tissue_392.csv	Neoplasms, Vascular Tissue	C0027651|C1511228	312	0	21824	0	0	171	312	0	21824		0	0.548077
Neoplastic Cells, Circulating_188.csv	Neoplastic Cells, Circulating	C0597032|C0175630	102	0	0	0	0	0	102	0	0		0	0
Neoplastic Processes_172.csv	Neoplastic Processes	C0027671	744	7	21	3	3	8	741	4	18		0.00403226	0.0107527
Neoplastic Syndromes, Hereditary_457.csv	Neoplastic Syndromes, Hereditary	C0027651|C1882062|C0439660	343	2	21846	2	2	203	341	0	21844		0.0058309	0.591837
Nephroma, Mesoblastic_7.csv	Nephroma, Mesoblastic	C0027708|C1014240	5	0	187	0	0	5	5	0	187		0	1
Nerve Sheath Neoplasms_206.csv	Nerve Sheath Neoplasms	C0206727	149	0	40	0	0	38	149	0	40		0	0.255034
Nervous System Neoplasms_665.csv	Nervous System Neoplasms	C0027766	854	17	151	7	16	125	847	10	144		0.0187354	0.14637
Neurilemmoma_84.csv	Neurilemmoma	C0027809	59	0	35	0	0	33	59	0	35		0	0.559322
Neuroblastoma_490.csv	Neuroblastoma	C0027819|C0700095|C3540583	424	444	451	356	384	393	68	88	95		0.90566	0.926887
Neuroectodermal Tumors, Primitive, Peripheral_596.csv	Neuroectodermal Tumors, Primitive, Peripheral	C0206093|C3645627|C0205100	516	1	215	1	1	150	515	0	214		0.00193798	0.290698
Neuroectodermal Tumors, Primitive_448.csv	Neuroectodermal Tumors, Primitive	C0206093|C3645627	728	5	215	5	5	162	723	0	210		0.00686813	0.222527
Neuroectodermal Tumors_448.csv	Neuroectodermal Tumors	C0206093	728	37	215	30	32	162	698	7	185		0.043956	0.222527
Neuroendocrine Tumors_328.csv	Neuroendocrine Tumors	C0206754	598	211	265	170	174	207	428	41	95		0.29097	0.346154
Neurofibroma, Plexiform_35.csv	Neurofibroma, Plexiform	C0027830|C0450207	29	4	49	4	4	28	25	0	45		0.137931	0.965517
Neurofibromatoses_161.csv	Neurofibromatoses	C0162678	119	4	107	4	4	88	115	0	103		0.0336134	0.739496
Neurofibromatosis 1_110.csv	Neurofibromatosis 1	C0027831	84	22	103	19	19	82	65	3	84		0.22619	0.97619
Neurofibromatosis 2_37.csv	Neurofibromatosis 2	C0027832	27	13	35	12	12	26	15	1	23		0.444444	0.962963
Neurofibroma_209.csv	Neurofibroma	C0027830	152	122	49	48	102	48	104	74	1		0.671053	0.315789
Neurofibrosarcoma_65.csv	Neurofibrosarcoma	C0206729|C0751690	55	5	54	1	5	47	54	4	53		0.0909091	0.854545
Neuroma, Acoustic_49.csv	Neuroma, Acoustic	C0027858|C0001166	36	2	37	2	2	9	34	0	35		0.0555556	0.25
Neuroma_108.csv	Neuroma	C0027858	75	53	37	21	28	28	54	32	16		0.373333	0.373333
Nevi and Melanomas_713.csv	Nevi and Melanomas	C0027960|C0025202	667	1	1866	1	1	651	666	0	1865		0.00149925	0.976012
Nevus of Ota_2.csv	Nevus of Ota	C0027960|C0027962|C1456781|C0069299	2	2	144	2	2	2	0	0	142		1	1
Nevus, Blue_1.csv	Nevus, Blue	C0027960|C0027962|C1456781|C1260957|C3810842	0	0	144	0	0	0	0	0	144		0	0
Nevus, Epithelioid and Spindle Cell_3.csv	Nevus, Epithelioid and Spindle Cell	C0027960|C0027962|C1456781|C0682540	2	0	144	0	0	2	2	0	144		0	1
Nevus, Pigmented_752.csv	Nevus, Pigmented	C0027960|C0027962|C1456781|C0333610	657	1	144	1	1	57	656	0	143		0.00152207	0.086758
Nevus, Sebaceous of Jadassohn_2.csv	Nevus, Sebaceous of Jadassohn	C0027960|C0027962|C1456781	1	0	144	0	0	1	1	0	144		0	1
Nevus_770.csv	Nevus	C0027960|C0027962|C1456781	655	42	144	32	36	65	623	10	112		0.0549618	0.0992366
Nose Neoplasms_53.csv	Nose Neoplasms	C0028433	49	1	2	1	1	1	48	0	1		0.0204082	0.0204082
Odontogenic Tumors_4.csv	Odontogenic Tumors	C0028880	3	2	3	2	2	2	1	0	1		0.666667	0.666667
Oligodendroglioma_353.csv	Oligodendroglioma	C0028945|C0334590|C0751396	330	160	1744	89	144	268	241	71	1655		0.436364	0.812121
Opsoclonus-Myoclonus Syndrome_5.csv	Opsoclonus-Myoclonus Syndrome	C0393626	5	2	7	2	2	5	3	0	5		0.4	1
Optic Nerve Glioma_38.csv	Optic Nerve Glioma	C0346326	34	2	26	2	2	11	32	0	24		0.0588235	0.323529
Optic Nerve Neoplasms_39.csv	Optic Nerve Neoplasms	C0524802	34	0	1	0	0	1	34	0	1		0	0.0294118
Orbital Neoplasms_6.csv	Orbital Neoplasms	C0029185	2	0	4	0	0	2	2	0	4		0	1
Oropharyngeal Neoplasms_180.csv	Oropharyngeal Neoplasms	C0029295	148	12	18	12	12	13	136	0	6		0.0810811	0.0878378
Osteochondromatosis_10.csv	Osteochondromatosis	C0014084|C0015306|C0206641	10	0	3	0	0	3	10	0	3		0	0.3
Osteochondroma_11.csv	Osteochondroma	C0029423	7	2	4	2	2	3	5	0	2		0.285714	0.428571
Osteoma, Osteoid_6.csv	Osteoma, Osteoid	C0029440|C0682561	3	1	4	1	1	3	2	0	3		0.333333	1
Osteoma_6.csv	Osteoma	C0029440	3	53	4	3	3	3	0	50	1		1	1
Osteosarcoma_386.csv	Osteosarcoma	C0029463|C0585442|C3541899	326	175	280	140	154	237	186	35	140		0.472393	0.726994
Otorhinolaryngologic Neoplasms_604.csv	Otorhinolaryngologic Neoplasms	C0029897	435	1	5	1	1	5	434	0	4		0.00229885	0.0114943
Ovarian Cysts_474.csv	Ovarian Cysts	C0029927	362	27	58	14	15	32	348	13	44		0.0414365	0.0883978
Ovarian Neoplasms_949.csv	Ovarian Neoplasms	C0919267	790	125	378	84	84	165	706	41	294		0.106329	0.208861
Paget Disease, Extramammary_3.csv	Paget Disease, Extramammary	C0029401|C1368019	3	1	41	1	1	3	2	0	40		0.333333	1
Paget&apos;s Disease, Mammary_8.csv	Paget&apos;s Disease, Mammary	C0565930|C0012634|C2603362|C0012634|C0006141|C0929301	8	0	68684	0	0	8	8	0	68684		0	1
Pallister-Hall Syndrome_1.csv	Pallister-Hall Syndrome	C0265220	1	1	21	1	1	1	0	0	20		1	1
Pancoast Syndrome_4.csv	Pancoast Syndrome	C0030271	4	0	1	0	0	1	4	0	1		0	0.25
Pancreatic Cyst_58.csv	Pancreatic Cyst	C0030283	36	40	35	25	26	27	11	15	10		0.722222	0.75
Pancreatic Neoplasms_956.csv	Pancreatic Neoplasms	C0030297	791	124	348	73	73	138	718	51	275		0.0922882	0.174463
Pancreatic Pseudocyst_18.csv	Pancreatic Pseudocyst	C0030299	11	12	13	11	11	11	0	1	2		1	1
Papilloma, Intraductal_2.csv	Papilloma, Intraductal	C0030354	1	0	225	0	0	1	1	0	225		0	1
Papilloma, Inverted_60.csv	Papilloma, Inverted	C0030354|C0443241	60	0	225	0	0	49	60	0	225		0	0.816667
Papilloma_247.csv	Papilloma	C0030354	203	613	225	102	144	160	101	511	123		0.70936	0.788177
Paraganglioma, Extra-Adrenal_37.csv	Paraganglioma, Extra-Adrenal	C0030421|C3641651	24	0	40	0	0	22	24	0	40		0	0.916667
Paraganglioma_69.csv	Paraganglioma	C0030421	49	36	40	26	28	28	23	10	14		0.571429	0.571429
Paranasal Sinus Neoplasms_51.csv	Paranasal Sinus Neoplasms	C0030470	47	5	5	5	5	5	42	0	0		0.106383	0.106383
Paraneoplastic Polyneuropathy_1.csv	Paraneoplastic Polyneuropathy	C0270932	1	0	2	0	0	1	1	0	2		0	1
Paraneoplastic Syndromes, Nervous System_45.csv	Paraneoplastic Syndromes, Nervous System	C0030472|C0027763|C0422837|C1269560|C3542961	29	0	9	0	0	3	29	0	9		0	0.103448
Paraneoplastic Syndromes_71.csv	Paraneoplastic Syndromes	C0030472	51	3	9	3	3	5	48	0	6		0.0588235	0.0980392
Parathyroid Neoplasms_28.csv	Parathyroid Neoplasms	C0030521	20	5	15	5	5	13	15	0	10		0.25	0.65
Parotid Neoplasms_7.csv	Parotid Neoplasms	C0030581	6	1	5	1	1	5	5	0	4		0.166667	0.833333
Pelvic Neoplasms_31.csv	Pelvic Neoplasms	C0030793	23	6	21	5	5	7	18	1	16		0.217391	0.304348
Penile Neoplasms_21.csv	Penile Neoplasms	C0030849	14	2	4	2	2	4	12	0	2		0.142857	0.285714
Peripheral Nervous System Neoplasms_207.csv	Peripheral Nervous System Neoplasms	C0031118	157	0	21	0	0	16	157	0	21		0	0.101911
Peritoneal Neoplasms_330.csv	Peritoneal Neoplasms	C0031149	302	42	64	40	40	51	262	2	24		0.13245	0.168874
Perivascular Epithelioid Cell Neoplasms_42.csv	Perivascular Epithelioid Cell Neoplasms	C1300127	28	0	2	0	0	2	28	0	2		0	0.0714286
Peutz-Jeghers Syndrome_14.csv	Peutz-Jeghers Syndrome	C0031269	9	6	11	5	5	6	4	1	6		0.555556	0.666667
Pharyngeal Neoplasms_501.csv	Pharyngeal Neoplasms	C0031347	357	40	7	3	40	5	354	37	4		0.112045	0.0140056
Pheochromocytoma_72.csv	Pheochromocytoma	C0031511	51	69	115	42	44	49	9	27	73		0.862745	0.960784
Phyllodes Tumor_3.csv	Phyllodes Tumor	C0010701	3	2	127	2	2	3	1	0	125		0.666667	1
Pilomatrixoma_2.csv	Pilomatrixoma	C0206711	2	2	8	2	2	2	0	0	6		1	1
Pilonidal Sinus_34.csv	Pilonidal Sinus	C0031925	24	25	26	24	24	24	0	1	2		1	1
Pinealoma_61.csv	Pinealoma	C0031941|C0917890|C1412004	57	1	34	1	1	29	56	0	33		0.0175439	0.508772
Pituitary Neoplasms_112.csv	Pituitary Neoplasms	C0032019	85	3	72	3	3	60	82	0	69		0.0352941	0.705882
Plasmablastic Lymphoma_548.csv	Plasmablastic Lymphoma	C0079746|C3472614	543	2	434	1	2	421	542	1	433		0.00368324	0.775322
Plasmacytoma_374.csv	Plasmacytoma	C0032131|C1532560	365	27	103	6	14	86	359	21	97		0.0383562	0.235616
Pleural Effusion, Malignant_90.csv	Pleural Effusion, Malignant	C0032227|C1253943|C0205282|C0334590|C1533592	75	7	1963	7	7	67	68	0	1956		0.0933333	0.893333
Pleural Neoplasms_82.csv	Pleural Neoplasms	C0032229	63	3	15	3	3	10	60	0	12		0.047619	0.15873
Polycystic Ovary Syndrome_465.csv	Polycystic Ovary Syndrome	C0032460	358	344	469	313	313	358	45	31	156		0.874302	1
Popliteal Cyst_1.csv	Popliteal Cyst	C0032650	1	0	1	0	0	1	1	0	1		0	1
Precancerous Conditions_067.csv	Precancerous Conditions	C0032927	811	14	304	11	11	197	800	3	293		0.0135635	0.24291
Precursor B-Cell Lymphoblastic Leukemia-Lymphoma_9.csv	Precursor B-Cell Lymphoblastic Leukemia-Lymphoma	C0023485	8	7	24	7	7	8	1	0	17		0.875	1
Precursor Cell Lymphoblastic Leukemia-Lymphoma_591.csv	Precursor Cell Lymphoblastic Leukemia-Lymphoma	C1961102	815	7	1465	7	7	720	808	0	1458		0.00858896	0.883436
Precursor T-Cell Lymphoblastic Leukemia-Lymphoma_54.csv	Precursor T-Cell Lymphoblastic Leukemia-Lymphoma	C1961099	40	1	103	1	1	29	39	0	102		0.025	0.725
Pregnancy Complications, Neoplastic_59.csv	Pregnancy Complications, Neoplastic	C0032962|C1709160	51	0	208	0	0	0	51	0	208		0	0
Preleukemia_683.csv	Preleukemia	C0033027|C3463824	841	4	1542	3	3	834	838	1	1539		0.00356718	0.991677
Prolactinoma_15.csv	Prolactinoma	C0033375	12	12	15	9	9	12	3	3	6		0.75	1
Prostatic Intraepithelial Neoplasia_12.csv	Prostatic Intraepithelial Neoplasia	C0282612	12	21	158	10	10	12	2	11	148		0.833333	1
Prostatic Neoplasms, Castration-Resistant_19.csv	Prostatic Neoplasms, Castration-Resistant	C0033578|C0007344|C0332325|C0007344|C1550464|C0007344|C2827757|C0029189|C0332325|C0029189|C1550464|C0029189|C2827757	6	2	3792	2	2	4	4	0	3790		0.333333	0.666667
Prostatic Neoplasms_601.csv	Prostatic Neoplasms	C0033578	886	238	431	142	142	218	744	96	289		0.160271	0.24605
Proteus Syndrome_4.csv	Proteus Syndrome	C0085261	2	3	3	2	2	2	0	1	1		1	1
Pseudomyxoma Peritonei_17.csv	Pseudomyxoma Peritonei	C0033822	11	11	12	9	9	10	2	2	3		0.818182	0.909091
Pulmonary Blastoma_7.csv	Pulmonary Blastoma	C0206629	4	5	0	0	4	0	4	5	0		1	0
Rectal Neoplasms_912.csv	Rectal Neoplasms	C0034885	693	314	132	57	67	114	636	257	75		0.0966811	0.164502
Respiratory Tract Neoplasms_050.csv	Respiratory Tract Neoplasms	C0035244	401	2	9	2	2	9	399	0	7		0.00498753	0.0224439
Retinal Neoplasms_78.csv	Retinal Neoplasms	C0524801	65	1	5	1	1	4	64	0	4		0.0153846	0.0615385
Retinoblastoma_85.csv	Retinoblastoma	C0035335|C3540616	71	83	159	63	65	66	8	20	96		0.915493	0.929577
Retroperitoneal Neoplasms_3.csv	Retroperitoneal Neoplasms	C0035358	2	1	2	1	1	1	1	0	1		0.5	0.5
Rhabdoid Tumor_69.csv	Rhabdoid Tumor	C0206743	59	36	106	24	30	50	35	12	82		0.508475	0.847458
Rhabdomyosarcoma, Alveolar_10.csv	Rhabdomyosarcoma, Alveolar	C0035412|C3538838|C1440080	7	0	217	0	0	7	7	0	217		0	1
Rhabdomyosarcoma, Embryonal_39.csv	Rhabdomyosarcoma, Embryonal	C0035412|C3538838|C0013935|C1305370	37	0	217	0	0	23	37	0	217		0	0.621622
Rhabdomyosarcoma_240.csv	Rhabdomyosarcoma	C0035412|C3538838	215	150	217	100	119	192	115	50	117		0.553488	0.893023
Salivary Gland Neoplasms_92.csv	Salivary Gland Neoplasms	C0036095	75	2	24	2	2	13	73	0	22		0.0266667	0.173333
Sarcoma, Alveolar Soft Part_41.csv	Sarcoma, Alveolar Soft Part	C1261473|C1299262|C1440080|C0205358|C0449719|C1440080|C0205358|C1709471|C1440080|C3542022|C0449719|C1440080|C3542022|C1709471	37	5	1654	5	5	37	32	0	1649		0.135135	1
Sarcoma, Clear Cell_33.csv	Sarcoma, Clear Cell	C1261473|C1299262|C0229473	30	1	1167	1	1	26	29	0	1166		0.0333333	0.866667
Sarcoma, Endometrial Stromal_20.csv	Sarcoma, Endometrial Stromal	C1261473|C1299262|C0227849|C1280501	19	1	1167	1	1	18	18	0	1166		0.0526316	0.947368
Sarcoma, Ewing_224.csv	Sarcoma, Ewing	C1261473|C1299262	193	24	1167	20	20	170	173	4	1147		0.103627	0.880829
Sarcoma, Kaposi_138.csv	Sarcoma, Kaposi	C1261473|C1299262	126	44	1167	44	44	119	82	0	1123		0.349206	0.944444
Sarcoma, Myeloid_7.csv	Sarcoma, Myeloid	C1261473|C1299262|C0439677	4	1	1167	1	1	3	3	0	1166		0.25	0.75
Sarcoma, Synovial_84.csv	Sarcoma, Synovial	C1261473|C1299262|C1550315	70	6	1167	4	4	68	66	2	1163		0.0571429	0.971429
Sarcoma_442.csv	Sarcoma	C1261473|C1299262	823	1550	1167	765	816	766	58	785	402		0.991495	0.930741
Seminoma_51.csv	Seminoma	C0036631	48	36	48	16	19	45	32	20	32		0.395833	0.9375
Sertoli-Leydig Cell Tumor_8.csv	Sertoli-Leydig Cell Tumor	C0206723|C1318541	8	2	2	2	2	2	6	0	0		0.25	0.25
Sex Cord-Gonadal Stromal Tumors_12.csv	Sex Cord-Gonadal Stromal Tumors	C0206724	10	0	5	0	0	4	10	0	5		0	0.4
Sezary Syndrome_331.csv	Sezary Syndrome	C0036920	319	132	270	55	114	254	264	77	215		0.357367	0.796238
Sigmoid Neoplasms_6.csv	Sigmoid Neoplasms	C0037073	5	1	2	1	1	1	4	0	1		0.2	0.2
Skin Neoplasms_356.csv	Skin Neoplasms	C0037286	280	21	112	19	19	57	261	2	93		0.0678571	0.203571
Skull Base Neoplasms_5.csv	Skull Base Neoplasms	C0376527	3	0	7	0	0	3	3	0	7		0	1
Small Cell Lung Carcinoma_695.csv	Small Cell Lung Carcinoma	C0149925	584	176	462	41	47	396	543	135	421		0.0804795	0.678082
Soft Tissue Neoplasms_30.csv	Soft Tissue Neoplasms	C0037579	19	4	35	4	4	15	15	0	31		0.210526	0.789474
Solitary Fibrous Tumor, Pleural_4.csv	Solitary Fibrous Tumor, Pleural	C1266119|C0032225|C1522720	1	0	12	0	0	1	1	0	12		0	1
Solitary Fibrous Tumors_8.csv	Solitary Fibrous Tumors	C1266119	4	1	12	1	1	4	3	0	11		0.25	1
Somatostatinoma_35.csv	Somatostatinoma	C0037661|C1368041	34	16	32	14	15	32	20	2	18		0.441176	0.941176
Spinal Cord Neoplasms_55.csv	Spinal Cord Neoplasms	C0037930	48	1	58	1	1	41	47	0	57		0.0208333	0.854167
Spinal Neoplasms_24.csv	Spinal Neoplasms	C0037939|C3887662	17	4	25	4	4	15	13	0	21		0.235294	0.882353
Squamous Intraepithelial Lesions of the Cervix_37.csv	Squamous Intraepithelial Lesions of the Cervix	C0333873|C0007874	23	2	134	2	2	21	21	0	132		0.0869565	0.913043
Stomach Neoplasms_408.csv	Stomach Neoplasms	C0038356	739	102	192	88	88	146	651	14	104		0.11908	0.197564
Struma Ovarii_1.csv	Struma Ovarii	C0038478	1	1	0	0	1	0	1	1	0		1	0
Sturge-Weber Syndrome_13.csv	Sturge-Weber Syndrome	C0038505	11	8	36	7	7	9	4	1	29		0.636364	0.818182
Supratentorial Neoplasms_80.csv	Supratentorial Neoplasms	C0038874	55	5	16	5	5	7	50	0	11		0.0909091	0.127273
Sweat Gland Neoplasms_1.csv	Sweat Gland Neoplasms	C0038987	0	0	0	0	0	0	0	0	0		0	0
Synovial Cyst_268.csv	Synovial Cyst	C0085648	449	0	1	0	0	1	449	0	1		0	0.00222717
Syringoma_1.csv	Syringoma	C0206673	1	1	1	1	1	1	0	0	0		1	1
Tarlov Cysts_1.csv	Tarlov Cysts	C0520720	0	0	0	0	0	0	0	0	0		0	0
Teratoma_94.csv	Teratoma	C0039538	90	46	113	22	33	76	68	24	91		0.366667	0.844444
Testicular Neoplasms_234.csv	Testicular Neoplasms	C0039590	204	8	147	7	7	140	197	1	140		0.0343137	0.686275
Thoracic Neoplasms_999.csv	Thoracic Neoplasms	C0039981	425	9	29	9	9	16	416	0	20		0.0211765	0.0376471
Thymoma_71.csv	Thymoma	C0040100|C1420725|C3714644	53	75	80	34	34	44	19	41	46		0.641509	0.830189
Thymus Neoplasms_71.csv	Thymus Neoplasms	C3714644	53	4	51	4	4	40	49	0	47		0.0754717	0.754717
Thyroid Carcinoma, Anaplastic_48.csv	Thyroid Carcinoma, Anaplastic	C0549473|C0205618	35	0	265	0	0	18	35	0	265		0	0.514286
Thyroid Neoplasms_486.csv	Thyroid Neoplasms	C0040136	352	39	84	35	37	78	317	4	49		0.105114	0.221591
Thyroid Nodule_77.csv	Thyroid Nodule	C0040137	47	61	62	47	47	47	0	14	15		1	1
Tongue Neoplasms_46.csv	Tongue Neoplasms	C0040411	39	1	4	1	1	2	38	0	3		0.025641	0.0512821
Tracheal Neoplasms_2.csv	Tracheal Neoplasms	C0040582	2	0	2	0	0	2	2	0	2		0	1
Triple Negative Breast Neoplasms_370.csv	Triple Negative Breast Neoplasms	C3539878	194	3	239	3	3	187	191	0	236		0.0154639	0.963918
Trophoblastic Neoplasms_86.csv	Trophoblastic Neoplasms	C0041182	79	4	49	3	4	47	76	1	46		0.0506329	0.594937
Trophoblastic Tumor, Placental Site_3.csv	Trophoblastic Tumor, Placental Site	C0041182|C0230993|C1280552|C1288333	0	0	49	0	0	0	0	0	49		0	0
Tuberous Sclerosis_53.csv	Tuberous Sclerosis	C0041341	36	54	79	31	31	35	5	23	48		0.861111	0.972222
Unilateral Breast Neoplasms_7.csv	Unilateral Breast Neoplasms	C4018978	6	0	9	0	0	3	6	0	9		0	0.5
Urachal Cyst_1.csv	Urachal Cyst	C0041915	0	0	0	0	0	0	0	0	0		0	0
Ureteral Neoplasms_86.csv	Ureteral Neoplasms	C0041955	74	3	5	3	3	5	71	0	2		0.0405405	0.0675676
Urethral Neoplasms_59.csv	Urethral Neoplasms	C0041971	53	3	5	3	3	3	50	0	2		0.0566038	0.0566038
Urinary Bladder Neoplasms_838.csv	Urinary Bladder Neoplasms	C0005695	603	20	125	20	20	115	583	0	105		0.0331675	0.190713
Urogenital Neoplasms_924.csv	Urogenital Neoplasms	C0042065	365	12	39	12	12	35	353	0	27		0.0328767	0.0958904
Urologic Neoplasms_048.csv	Urologic Neoplasms	C0042076	734	14	28	14	14	24	720	0	14		0.0190736	0.0326975
Urticaria Pigmentosa_5.csv	Urticaria Pigmentosa	C0042111	3	8	9	2	2	3	1	6	7		0.666667	1
Uterine Cervical Dysplasia_134.csv	Uterine Cervical Dysplasia	C0007868	94	14	98	14	14	66	80	0	84		0.148936	0.702128
Uterine Cervical Neoplasms_956.csv	Uterine Cervical Neoplasms	C0007873	760	37	150	36	36	113	724	1	114		0.0473684	0.148684
Uterine Neoplasms_380.csv	Uterine Neoplasms	C0042138	781	23	48	23	23	37	758	0	25		0.0294494	0.0473752
Uveal Neoplasms_92.csv	Uveal Neoplasms	C0042162	78	2	2	2	2	2	76	0	0		0.025641	0.025641
Vaginal Neoplasms_86.csv	Vaginal Neoplasms	C0042258	74	3	6	3	3	6	71	0	3		0.0405405	0.0810811
Vipoma_8.csv	Vipoma	C0011993|C1881600	6	0	2	0	0	2	6	0	2		0	0.333333
Vulvar Neoplasms_104.csv	Vulvar Neoplasms	C0042995	83	5	11	5	5	10	78	0	6		0.060241	0.120482
WAGR Syndrome_3.csv	WAGR Syndrome	C0206115	2	2	2	1	1	1	1	1	1		0.5	0.5
Waldenstrom Macroglobulinemia_440.csv	Waldenstrom Macroglobulinemia	C0024419	404	62	441	54	54	400	350	8	387		0.133663	0.990099
Wilms Tumor_190.csv	Wilms Tumor	C0027708|C3538905	165	67	187	54	61	149	111	13	133		0.369697	0.90303
Xeroderma Pigmentosum_7.csv	Xeroderma Pigmentosum	C0043346	7	10	13	6	6	7	1	4	7		0.857143	1
Zollinger-Ellison Syndrome_49.csv	Zollinger-Ellison Syndrome	C0043515	46	16	19	9	9	12	37	7	10		0.195652	0.26087

## Sheet: Analysis
FileName	SearchWord	UMLSID	AACT_cnt	AACT_dict_cnt	CORUSDB_cnt	InterceptedNCT_ID_cnt	AACT_dict_intercepted_cnt	CORUS_intercepted_cnt	AACT_only_NCT_ID_cnt	AACT_dict_only_NCT_ID_cnt	CORUS_only_NCT_ID_cnt		AACT_Recall	CLIP_Recall	CLIP_Precision	AACT_Precision	CLIP-Sensitivity	CLIP-Specificity	AACT-Sensitivity	AACT-Specifity
Abdominal Neoplasms_353.csv	Abdominal Neoplasms	C0000735	311	4	21	4	4	11	307	0	17		0.0128617	0.0353698	0.52381	1
Abdominal+Neoplasms_352.csv	Abdominal+Neoplasms	C0000735	311	0	21	0	0	11	311	0	21		0	0.0353698	0.52381	0
Aberrant Crypt Foci_4.csv	Aberrant Crypt Foci	C1879526	4	15	0	0	4	0	4	15	0		1	0	0	0.266667
ACTH Syndrome, Ectopic_9.csv	ACTH Syndrome, Ectopic	C3539087|C0039082|C0574895	7	0	11273	0	0	7	7	0	11273		0	1	0.000620953	0
ACTH-Secreting Pituitary Adenoma_38.csv	ACTH-Secreting Pituitary Adenoma	C1306214	29	2	7	2	2	4	27	0	5		0.0689655	0.137931	0.571429	1
Adamantinoma_96.csv	Adamantinoma	C0002448|C1367554	90	0	1	0	0	1	90	0	1		0	0.0111111	1	0
Adenocarcinoma in Situ_10.csv	Adenocarcinoma in Situ	C0334276	6	11	14	4	5	5	2	7	10		0.833333	0.833333	0.357143	0.454545
Adenocarcinoma, Bronchiolo-Alveolar_105.csv	Adenocarcinoma, Bronchiolo-Alveolar	C0001418|C0006270|C1440080	103	4	2737	4	4	88	99	0	2733		0.038835	0.854369	0.032152	1
Adenocarcinoma, Clear Cell_83.csv	Adenocarcinoma, Clear Cell	C0001418|C0229473	71	0	2737	0	0	19	71	0	2737		0	0.267606	0.00694191	0
Adenocarcinoma, Follicular_50.csv	Adenocarcinoma, Follicular	C0001418|C0439682|C1571705	47	0	2737	0	0	3	47	0	2737		0	0.0638298	0.00109609	0
Adenocarcinoma, Mucinous_55.csv	Adenocarcinoma, Mucinous	C0001418|C1513712	52	3	2737	3	3	34	49	0	2734		0.0576923	0.653846	0.0124224	1
Adenocarcinoma, Papillary_9.csv	Adenocarcinoma, Papillary	C0001418|C0205312	6	0	2737	0	0	1	6	0	2737		0	0.166667	0.000365364	0
Adenocarcinoma, Scirrhous_1.csv	Adenocarcinoma, Scirrhous	C0001418	1	1	2737	1	1	1	0	0	2736		1	1	0.000365364	1
Adenocarcinoma, Sebaceous_2.csv	Adenocarcinoma, Sebaceous	C0001418	1	0	2737	0	0	0	1	0	2737		0	0	0	0
Adenocarcinoma_377.csv	Adenocarcinoma	C0001418	718	2170	2737	652	715	652	66	1518	2085		0.995822	0.908078	0.238217	0.329493
Adenoma, Acidophil_2.csv	Adenoma, Acidophil	C0001430|C0682546	2	0	422	0	0	1	2	0	422		0	0.5	0.00236967	0
Adenoma, Basophil_2.csv	Adenoma, Basophil	C0001430|C0004827	2	0	422	0	0	1	2	0	422		0	0.5	0.00236967	0
Adenoma, Chromophobe_2.csv	Adenoma, Chromophobe	C0001430	2	0	422	0	0	1	2	0	422		0	0.5	0.00236967	0
Adenoma, Islet Cell_111.csv	Adenoma, Islet Cell	C0001430|C0022131|C1522529	79	0	422	0	0	4	79	0	422		0	0.0506329	0.00947867	0
Adenoma, Liver Cell_2.csv	Adenoma, Liver Cell	C0001430|C0227525	1	1	422	1	1	1	0	0	421		1	1	0.00236967	1
Adenoma, Pleomorphic_47.csv	Adenoma, Pleomorphic	C0001430|C1514164	39	1	422	1	1	2	38	0	421		0.025641	0.0512821	0.00473934	1
Adenoma, Villous_5.csv	Adenoma, Villous	C0001430|C1519984	5	3	422	3	3	5	2	0	419		0.6	1	0.0118483	1
Adenomatous Polyposis Coli_49.csv	Adenomatous Polyposis Coli	C0032580|C0162832	40	15	197	12	12	40	28	3	185		0.3	1	0.203046	0.8
Adenomatous Polyps_93.csv	Adenomatous Polyps	C0206677	79	66	90	28	30	46	51	38	62		0.379747	0.582278	0.511111	0.454545
Adenoma_864.csv	Adenoma	C0001430	639	523	422	227	286	259	412	296	195		0.447574	0.405321	0.613744	0.546845
Adenomyoepithelioma_37.csv	Adenomyoepithelioma	C1266146	34	0	0	0	0	0	34	0	0		0	0	0	0
Adenosarcoma_4.csv	Adenosarcoma	C0001442	3	4	6	0	0	2	3	4	6		0	0.666667	0.333333	0
Adrenal Cortex Neoplasms_58.csv	Adrenal Cortex Neoplasms	C0001618	45	3	17	3	3	8	42	0	14		0.0666667	0.177778	0.470588	1
Adrenal Gland Neoplasms_81.csv	Adrenal Gland Neoplasms	C0001624	62	6	28	6	6	20	56	0	22		0.0967742	0.322581	0.714286	1
Adrenocortical Adenoma_18.csv	Adrenocortical Adenoma	C0206667	14	3	14	2	2	8	12	1	12		0.142857	0.571429	0.571429	0.666667
Adrenocortical Carcinoma_61.csv	Adrenocortical Carcinoma	C0206686	46	43	55	32	35	42	14	11	23		0.76087	0.913043	0.763636	0.813953
Ameloblastoma_38.csv	Ameloblastoma	C0002448	33	1	1	1	1	1	32	0	0		0.030303	0.030303	1	1
Angiofibroma_8.csv	Angiofibroma	C0206731	4	9	9	4	4	4	0	5	5		1	1	0.444444	0.444444
Angiolipoma_1.csv	Angiolipoma	C0206632	1	1	1	1	1	1	0	0	0		1	1	1	1
Angiomyolipoma_12.csv	Angiomyolipoma	C0206633|C0241961	9	18	18	8	8	9	1	10	10		0.888889	1	0.5	0.444444
Anti-N-Methyl-D-Aspartate Receptor Encephalitis_3.csv	Anti-N-Methyl-D-Aspartate Receptor Encephalitis	C0432633|C0052536|C0014038	1	0	217	0	0	1	1	0	217		0	1	0.00460829	0
Anus Neoplasms_148.csv	Anus Neoplasms	C0003463	113	8	15	8	8	12	105	0	7		0.0707965	0.106195	0.8	1
Appendiceal Neoplasms_20.csv	Appendiceal Neoplasms	C0003614	17	2	5	2	2	5	15	0	3		0.117647	0.294118	1	1
Apudoma_2.csv	Apudoma	C0003650	2	1	2	1	1	2	1	0	1		0.5	1	1	1
Astrocytoma_287.csv	Astrocytoma	C0004114	804	327	443	153	263	237	651	174	290		0.327114	0.294776	0.534989	0.804281
Atypical Squamous Cells of the Cervix_3.csv	Atypical Squamous Cells of the Cervix	C1510965|C0007874	3	0	0	0	0	0	3	0	0		0	0	0	0
Basal Cell Nevus Syndrome_27.csv	Basal Cell Nevus Syndrome	C0004779	21	11	27	11	11	21	10	0	16		0.52381	1	0.777778	1
Bile Duct Neoplasms_124.csv	Bile Duct Neoplasms	C0005396	108	6	11	5	6	10	103	1	6		0.0555556	0.0925926	0.909091	1
Biliary Tract Neoplasms_283.csv	Biliary Tract Neoplasms	C0005426	213	16	33	16	16	30	197	0	17		0.0751174	0.140845	0.909091	1
Birt-Hogg-Dube Syndrome_5.csv	Birt-Hogg-Dube Syndrome	C0346010	2	0	2	0	0	1	2	0	2		0	0.5	0.5	0
Blast Crisis_359.csv	Blast Crisis	C0005699	348	63	400	42	42	346	306	21	358		0.12069	0.994253	0.865	0.666667
Bone Cysts_34.csv	Bone Cysts	C0005937	24	7	11	5	5	6	19	2	6		0.208333	0.25	0.545455	0.714286
Bone Marrow Neoplasms_8.csv	Bone Marrow Neoplasms	C0282609	8	2	24	2	2	7	6	0	22		0.25	0.875	0.291667	1
Bone Neoplasms_270.csv	Bone Neoplasms	C0005967	196	16	100	15	16	55	181	1	85		0.0816327	0.280612	0.55	1
Bowen&apos;s Disease_11.csv	Bowen&apos;s Disease	C0565930|C0012634|C2603362|C0012634	8	0	68684	0	0	7	8	0	68684		0	0.875	0.000101916	0
Brain Neoplasms_455.csv	Brain Neoplasms	C0006118	795	84	1169	80	80	597	715	4	1089		0.100629	0.750943	0.510693	0.952381
Brain Stem Neoplasms_14.csv	Brain Stem Neoplasms	C0677866	11	2	25	2	2	10	9	0	23		0.181818	0.909091	0.4	1
Breast Cyst_3.csv	Breast Cyst	C0006144	3	3	3	3	3	3	0	0	0		1	1	1	1
Breast Neoplasms, Male_276.csv	Breast Neoplasms, Male	C1458155|C0086582|C1706180|C1706428|C1706429	268	1	873	1	1	14	267	0	872		0.00373134	0.0522388	0.0160367	1
Breast Neoplasms_516.csv	Breast Neoplasms	C1458155	878	436	873	204	206	272	674	232	669		0.234624	0.309795	0.311569	0.472477
Brenner Tumor_48.csv	Brenner Tumor	C0006160	48	24	47	24	24	47	24	0	23		0.5	0.979167	1	1
Bronchial Neoplasms_770.csv	Bronchial Neoplasms	C0006264	556	3	14	3	3	7	553	0	11		0.00539568	0.0125899	0.5	1
Burkitt Lymphoma_664.csv	Burkitt Lymphoma	C0006413	609	171	585	32	148	486	577	139	553		0.243021	0.79803	0.830769	0.865497
Carcinogenesis_155.csv	Carcinogenesis	C0596263	138	210	292	19	24	31	119	191	273		0.173913	0.224638	0.106164	0.114286
Carcinoid Tumor_330.csv	Carcinoid Tumor	C0007095|C0334299	599	86	162	68	79	144	531	18	94		0.131886	0.240401	0.888889	0.918605
Carcinoma in Situ_523.csv	Carcinoma in Situ	C0007099	419	247	519	109	159	161	310	138	410		0.379475	0.384248	0.310212	0.643725
Carcinoma, Acinar Cell_46.csv	Carcinoma, Acinar Cell	C0007097|C0596030	44	0	6674	0	0	18	44	0	6674		0	0.409091	0.00269703	0
Carcinoma, Adenoid Cystic_106.csv	Carcinoma, Adenoid Cystic	C0007097|C0001428|C0205207|C1278897|C0205207	95	2	6674	2	2	82	93	0	6672		0.0210526	0.863158	0.0122865	1
Carcinoma, Adenosquamous_104.csv	Carcinoma, Adenosquamous	C0007097	100	6	6674	4	4	79	96	2	6670		0.04	0.79	0.011837	0.666667
Carcinoma, Basal Cell_260.csv	Carcinoma, Basal Cell	C0007097|C0596155	220	22	6674	21	21	186	199	1	6653		0.0954545	0.845455	0.0278693	0.954545
Carcinoma, Bronchogenic_769.csv	Carcinoma, Bronchogenic	C0007097	589	2	6674	2	2	322	587	0	6672		0.00339559	0.546689	0.0482469	1
Carcinoma, Ductal, Breast_162.csv	Carcinoma, Ductal, Breast	C0007097|C1512083|C0006141|C1268990	145	4	6674	4	4	111	141	0	6670		0.0275862	0.765517	0.0166317	1
Carcinoma, Ductal_234.csv	Carcinoma, Ductal	C0007097|C1512083	176	8	6674	8	8	122	168	0	6666		0.0454545	0.693182	0.0182799	1
Carcinoma, Embryonal_39.csv	Carcinoma, Embryonal	C0007097|C0013935|C1305370	37	0	6674	0	0	32	37	0	6674		0	0.864865	0.00479473	0
Carcinoma, Endometrioid_95.csv	Carcinoma, Endometrioid	C0007097|C0014180|C1269566	87	1	6674	1	1	53	86	0	6673		0.0114943	0.609195	0.00794126	1
Carcinoma, Giant Cell_3.csv	Carcinoma, Giant Cell	C0007097|C0017526	2	1	6674	1	1	2	1	0	6673		0.5	1	0.00029967	1
Carcinoma, Hepatocellular_346.csv	Carcinoma, Hepatocellular	C0007097|C2697585	683	147	6674	125	125	661	558	22	6549		0.183016	0.967789	0.0990411	0.85034
Carcinoma, Intraductal, Noninfiltrating_171.csv	Carcinoma, Intraductal, Noninfiltrating	C0007097|C0205302	147	1	6674	1	1	113	146	0	6673		0.00680272	0.768707	0.0169314	1
Carcinoma, Islet Cell_64.csv	Carcinoma, Islet Cell	C0007097|C0022131|C1522529	56	1	6674	1	1	30	55	0	6673		0.0178571	0.535714	0.00449506	1
Carcinoma, Large Cell_22.csv	Carcinoma, Large Cell	C0007097|C0549177|C0007634|C0549177|C1269647|C0549177|C1413336|C0549177|C1704653|C0549177|C1948049	18	10	6674	8	8	17	10	2	6666		0.444444	0.944444	0.0025472	0.8
Carcinoma, Lobular_73.csv	Carcinoma, Lobular	C0007097|C0205417	69	2	6674	1	1	46	68	1	6673		0.0144928	0.666667	0.00689242	0.5
Carcinoma, Medullary_40.csv	Carcinoma, Medullary	C0007097|C0001629|C0025148|C1550278	37	0	6674	0	0	30	37	0	6674		0	0.810811	0.00449506	0
Carcinoma, Merkel Cell_42.csv	Carcinoma, Merkel Cell	C0007097|C0205832	26	3	6674	2	2	22	24	1	6672		0.0769231	0.846154	0.00329637	0.666667
Carcinoma, Mucoepidermoid_79.csv	Carcinoma, Mucoepidermoid	C0007097	79	1	6674	1	1	67	78	0	6673		0.0126582	0.848101	0.010039	1
Carcinoma, Neuroendocrine_178.csv	Carcinoma, Neuroendocrine	C0007097|C0027912	125	6	6674	5	5	77	120	1	6669		0.04	0.616	0.0115373	0.833333
Carcinoma, Non-Small-Cell Lung_795.csv	Carcinoma, Non-Small-Cell Lung	C0007097|C0445128|C0024109|C0445128|C0819757|C0445128|C1278908	810	306	6674	209	209	284	601	97	6465		0.258025	0.350617	0.0425532	0.683007
Carcinoma, Pancreatic Ductal_29.csv	Carcinoma, Pancreatic Ductal	C0007097|C0030288|C1269003	16	11	6674	10	10	16	6	1	6664		0.625	1	0.00239736	0.909091
Carcinoma, Papillary_31.csv	Carcinoma, Papillary	C0007097|C0205312	23	1	6674	0	0	17	23	1	6674		0	0.73913	0.0025472	0
Carcinoma, Renal Cell_297.csv	Carcinoma, Renal Cell	C0007097|C0553257	814	130	6674	127	127	654	687	3	6547		0.15602	0.80344	0.0979922	0.976923
Carcinoma, Signet Ring Cell_8.csv	Carcinoma, Signet Ring Cell	C0007097|C0333727	7	0	6674	0	0	2	7	0	6674		0	0.285714	0.00029967	0
Carcinoma, Small Cell_75.csv	Carcinoma, Small Cell	C0007097|C0700321|C0007634|C0700321|C1269647|C0700321|C1413336|C0700321|C1704653|C0700321|C1948049	60	31	6674	29	29	53	31	2	6645		0.483333	0.883333	0.00794126	0.935484
Carcinoma, Squamous Cell_696.csv	Carcinoma, Squamous Cell	C0007097|C0221910	760	91	6674	78	78	648	682	13	6596		0.102632	0.852632	0.0970932	0.857143
Carcinoma, Transitional Cell_397.csv	Carcinoma, Transitional Cell	C0007097|C0225340	286	16	6674	15	15	245	271	1	6659		0.0524476	0.856643	0.0367096	0.9375
Carcinoma, Verrucous_142.csv	Carcinoma, Verrucous	C0007097|C0334104	141	0	6674	0	0	114	141	0	6674		0	0.808511	0.0170812	0
Carcinoma_362.csv	Carcinoma	C0007097	737	8901	6674	737	737	737	0	8164	5937		1	1	0.110429	0.0827997
Carcinosarcoma_61.csv	Carcinosarcoma	C0007140	54	39	43	24	34	39	30	15	19		0.62963	0.722222	0.906977	0.871795
Carney Complex_4.csv	Carney Complex	C0406810	3	4	1342	3	3	3	0	1	1339		1	1	0.00223547	0.75
Carotid Body Tumor_72.csv	Carotid Body Tumor	C0007279	51	0	0	0	0	0	51	0	0		0	0	0	0
Cell Transformation, Neoplastic_119.csv	Cell Transformation, Neoplastic	C0040682|C1510411|C1709160	112	0	798	0	0	12	112	0	798		0	0.107143	0.0150376	0
Central Nervous System Neoplasms_468.csv	Central Nervous System Neoplasms	C0085136	855	15	657	13	14	559	842	2	644		0.0163743	0.653801	0.850837	0.933333
Cerebellar Neoplasms_2.csv	Cerebellar Neoplasms	C0007762	2	0	2	0	0	2	2	0	2		0	1	1	0
Cervical Intraepithelial Neoplasia_257.csv	Cervical Intraepithelial Neoplasia	C0206708	189	136	281	116	119	166	73	20	165		0.62963	0.878307	0.590747	0.875
Chalazion_7.csv	Chalazion	C0007933|C1034112	7	8	7	7	7	7	0	1	0		1	1	1	0.875
Cholangiocarcinoma_286.csv	Cholangiocarcinoma	C0206698	195	198	219	157	162	182	38	41	62		0.830769	0.933333	0.83105	0.818182
Choledochal Cyst_4.csv	Choledochal Cyst	C0008340	3	4	4	1	1	1	2	3	3		0.333333	0.333333	0.25	0.25
Chondroma_2.csv	Chondroma	C0936248	1	11	0	0	0	0	1	11	0		0	0	0	0
Chondrosarcoma, Mesenchymal_3.csv	Chondrosarcoma, Mesenchymal	C0008479|C3540851|C1513143	2	0	65	0	0	1	2	0	65		0	0.5	0.0153846	0
Chondrosarcoma_75.csv	Chondrosarcoma	C0008479|C3540851	68	37	65	30	35	63	38	7	35		0.514706	0.926471	0.969231	0.945946
Chordoma_37.csv	Chordoma	C0008487	28	25	31	22	22	27	6	3	9		0.785714	0.964286	0.870968	0.88
Choriocarcinoma_64.csv	Choriocarcinoma	C0008497	60	20	48	5	18	46	55	15	43		0.3	0.766667	0.958333	0.9
Choroid Neoplasms_5.csv	Choroid Neoplasms	C0008523	4	2	4	2	2	4	2	0	2		0.5	1	1	1
Choroid Plexus Neoplasms_83.csv	Choroid Plexus Neoplasms	C0085138	81	2	65	2	2	62	79	0	63		0.0246914	0.765432	0.953846	1
Colonic Neoplasms_577.csv	Colonic Neoplasms	C0009375	444	58	132	57	57	104	387	1	75		0.128378	0.234234	0.787879	0.982759
Colorectal Neoplasms, Hereditary Nonpolyposis_54.csv	Colorectal Neoplasms, Hereditary Nonpolyposis	C0009404|C0439660	37	4	449	3	3	8	34	1	446		0.0810811	0.216216	0.0178174	0.75
Colorectal Neoplasms_041.csv	Colorectal Neoplasms	C0009404	815	260	449	118	118	170	697	142	331		0.144785	0.208589	0.378619	0.453846
Common Bile Duct Neoplasms_2.csv	Common Bile Duct Neoplasms	C0009442	1	1	2	1	1	1	0	0	1		1	1	0.5	1
Conjunctival Neoplasms_4.csv	Conjunctival Neoplasms	C0009761	4	1	3	1	1	1	3	0	2		0.25	0.25	0.333333	1
Craniopharyngioma_96.csv	Craniopharyngioma	C0010276	90	40	83	19	33	75	71	21	64		0.366667	0.833333	0.903614	0.825
Cystadenocarcinoma, Mucinous_57.csv	Cystadenocarcinoma, Mucinous	C0010631|C1513712	56	0	39	0	0	34	56	0	39		0	0.607143	0.871795	0
Cystadenocarcinoma, Serous_145.csv	Cystadenocarcinoma, Serous	C0010631|C0440743	129	0	39	0	0	36	129	0	39		0	0.27907	0.923077	0
Cystadenocarcinoma_167.csv	Cystadenocarcinoma	C0010631	150	42	39	1	41	38	149	41	38		0.273333	0.253333	0.974359	0.97619
Cystadenoma, Mucinous_3.csv	Cystadenoma, Mucinous	C0010633|C1513712	2	1	8	1	1	1	1	0	7		0.5	0.5	0.125	1
Cystadenoma_7.csv	Cystadenoma	C0010633	4	11	8	2	4	2	2	9	6		1	0.5	0.25	0.363636
Cysts_739.csv	Cysts	C0010709	537	223	1171	70	89	105	467	153	1101		0.165736	0.195531	0.089667	0.399103
Denys-Drash Syndrome_2.csv	Denys-Drash Syndrome	C0950121	1	1	19	1	1	1	0	0	18		1	1	0.0526316	1
Dermatofibrosarcoma_19.csv	Dermatofibrosarcoma	C0206647|C0392784	18	16	21	13	13	18	5	3	8		0.722222	1	0.857143	0.8125
Dermoid Cyst_32.csv	Dermoid Cyst	C0011649	30	2	12	2	2	4	28	0	10		0.0666667	0.133333	0.333333	1
Desmoplastic Small Round Cell Tumor_38.csv	Desmoplastic Small Round Cell Tumor	C0281508	34	21	32	14	19	29	20	7	18		0.558824	0.852941	0.90625	0.904762
Digestive System Neoplasms_778.csv	Digestive System Neoplasms	C0012243	496	15	47	15	15	42	481	0	32		0.0302419	0.0846774	0.893617	1
Duodenal Neoplasms_27.csv	Duodenal Neoplasms	C0013291	19	5	8	5	5	7	14	0	3		0.263158	0.368421	0.875	1
Dysgerminoma_7.csv	Dysgerminoma	C0013377	6	3	5	2	3	5	4	1	3		0.5	0.833333	1	1
Dysplastic Nevus Syndrome_11.csv	Dysplastic Nevus Syndrome	C0013403	8	3	4	3	3	3	5	0	1		0.375	0.375	0.75	1
Endocrine Gland Neoplasms_891.csv	Endocrine Gland Neoplasms	C0014132	701	4	45	4	4	26	697	0	41		0.00570613	0.0370899	0.577778	1
Endodermal Sinus Tumor_57.csv	Endodermal Sinus Tumor	C0014145	56	0	48	0	0	48	56	0	48		0	0.857143	1	0
Endometrial Neoplasms_529.csv	Endometrial Neoplasms	C0014170	414	28	44	28	28	40	386	0	16		0.0676329	0.0966184	0.909091	1
Endometrial Stromal Tumors_7.csv	Endometrial Stromal Tumors	C0334695	5	1	1	1	1	1	4	0	0		0.2	0.2	1	1
Enteropathy-Associated T-Cell Lymphoma_18.csv	Enteropathy-Associated T-Cell Lymphoma	C0456889	8	0	10	0	0	7	8	0	10		0	0.875	0.7	0
Ependymoma_223.csv	Ependymoma	C0014474	208	107	186	59	94	173	149	48	127		0.451923	0.831731	0.930108	0.878505
Epidermal Cyst_1.csv	Epidermal Cyst	C0014511	1	1	7	1	1	1	0	0	6		1	1	0.142857	1
Erythroplasia_4.csv	Erythroplasia	C0014818	3	1	6	1	1	3	2	0	5		0.333333	1	0.5	1
Esophageal Neoplasms_068.csv	Esophageal Neoplasms	C0014859	740	68	727	64	65	613	676	4	663		0.0878378	0.828378	0.843191	0.955882
Esthesioneuroblastoma, Olfactory_63.csv	Esthesioneuroblastoma, Olfactory	C0206717|C0037361|C0439826	62	0	63	0	0	61	62	0	63		0	0.983871	0.968254	0
Exostoses, Multiple Hereditary_10.csv	Exostoses, Multiple Hereditary	C0015302|C1442903|C0439064|C0439660	10	3	30	3	3	3	7	0	27		0.3	0.3	0.1	1
Eye Neoplasms_261.csv	Eye Neoplasms	C0015414	220	1	16	1	1	10	219	0	15		0.00454545	0.0454545	0.625	1
Facial Neoplasms_2.csv	Facial Neoplasms	C0015461	2	1	2	1	1	2	1	0	1		0.5	1	1	1
Fallopian Tube Neoplasms_491.csv	Fallopian Tube Neoplasms	C0015558	411	25	31	25	25	31	386	0	6		0.0608273	0.0754258	1	1
Fibroadenoma_13.csv	Fibroadenoma	C0178421|C0206650	10	15	15	9	9	10	1	6	6		0.9	1	0.666667	0.6
Fibromatosis, Abdominal_1.csv	Fibromatosis, Abdominal	C0016048|C0000726	1	1	18	1	1	1	0	0	17		1	1	0.0555556	1
Fibromatosis, Aggressive_31.csv	Fibromatosis, Aggressive	C0016048|C0001807|C0580822	25	0	1717	0	0	11	25	0	1717		0	0.44	0.00640652	0
Fibroma_38.csv	Fibroma	C0016045	28	161	11	2	15	3	26	159	9		0.535714	0.107143	0.272727	0.0931677
Fibrosarcoma_88.csv	Fibrosarcoma	C0016057	75	34	51	9	26	46	66	25	42		0.346667	0.613333	0.901961	0.764706
Follicular Cyst_1.csv	Follicular Cyst	C0016427	1	3	3	1	1	1	0	2	2		1	1	0.333333	0.333333
Gallbladder Neoplasms_115.csv	Gallbladder Neoplasms	C0016978	102	4	8	4	4	7	98	0	4		0.0392157	0.0686275	0.875	1
Ganglioglioma_6.csv	Ganglioglioma	C0206716	3	3	3	2	2	2	1	1	1		0.666667	0.666667	0.666667	0.666667
Ganglion Cysts_268.csv	Ganglion Cysts	C1258666	449	2	125	2	2	57	447	0	123		0.00445434	0.126949	0.456	1
Ganglioneuroblastoma_8.csv	Ganglioneuroblastoma	C0206718	6	7	7	5	5	5	1	2	2		0.833333	0.833333	0.714286	0.714286
Ganglioneuroma_2.csv	Ganglioneuroma	C0017075	1	4	3	1	1	1	0	3	2		1	1	0.333333	0.25
Gardner Syndrome_1.csv	Gardner Syndrome	C0017097	1	1	2	1	1	1	0	0	1		1	1	0.5	1
Gastrinoma_49.csv	Gastrinoma	C0017150	46	22	40	17	19	37	29	5	23		0.413043	0.804348	0.925	0.863636
Gastrointestinal Neoplasms_778.csv	Gastrointestinal Neoplasms	C0017185	580	43	367	42	42	130	538	1	325		0.0724138	0.224138	0.354223	0.976744
Gastrointestinal Stromal Tumors_228.csv	Gastrointestinal Stromal Tumors	C0238198	185	120	258	102	102	184	83	18	156		0.551351	0.994595	0.713178	0.85
Genital Neoplasms, Female_770.csv	Genital Neoplasms, Female	C0679347|C0015780|C0043210|C0086287|C1705497|C1705498	746	14	37	13	13	15	733	1	24		0.0174263	0.0201072	0.405405	0.928571
Genital Neoplasms, Male_321.csv	Genital Neoplasms, Male	C0679347|C0086582|C1706180|C1706428|C1706429	505	6	37	6	6	15	499	0	31		0.0118812	0.029703	0.405405	1
Germinoma_78.csv	Germinoma	C0206660|C0854912	74	19	19	6	15	16	68	13	13		0.202703	0.216216	0.842105	0.789474
Gestational Trophoblastic Disease_71.csv	Gestational Trophoblastic Disease	C1135868|C2931618|C3539615	65	8	85	8	8	57	57	0	77		0.123077	0.876923	0.670588	1
Giant Cell Tumor of Bone_8.csv	Giant Cell Tumor of Bone	C0017525|C0262950|C0391978|C1266908|C1266909	7	4	12	4	4	7	3	0	8		0.571429	1	0.583333	1
Giant Cell Tumors_16.csv	Giant Cell Tumors	C0017525	12	3	12	2	2	11	10	1	10		0.166667	0.916667	0.916667	0.666667
Glioblastoma_150.csv	Glioblastoma	C0017636	807	886	1017	730	764	770	77	156	287		0.946716	0.954151	0.757129	0.862302
Glioma, Subependymal_45.csv	Glioma, Subependymal	C0017638|C2984291|C0521407	45	0	990	0	0	41	45	0	990		0	0.911111	0.0414141	0
Glioma_829.csv	Glioma	C0017638|C2984291	800	937	990	728	749	772	72	209	262		0.93625	0.965	0.779798	0.79936
Gliosarcoma_456.csv	Gliosarcoma	C0206726	431	195	359	97	177	345	334	98	262		0.410673	0.800464	0.961003	0.907692
Glomus Tumor_1.csv	Glomus Tumor	C0017653	1	0	0	0	0	0	1	0	0		0	0	0	0
Glucagonoma_33.csv	Glucagonoma	C0017689	31	19	39	13	14	30	18	6	26		0.451613	0.967742	0.769231	0.736842
Granular Cell Tumor_1.csv	Granular Cell Tumor	C0085167	1	0	0	0	0	0	1	0	0		0	0	0	0
Granulosa Cell Tumor_6.csv	Granulosa Cell Tumor	C0018206	5	1	4	0	0	2	5	1	4		0	0.4	0.5	0
Growth Hormone-Secreting Pituitary Adenoma_4.csv	Growth Hormone-Secreting Pituitary Adenoma	C0346302	3	1	9	1	1	3	2	0	8		0.333333	1	0.333333	1
Hamartoma Syndrome, Multiple_17.csv	Hamartoma Syndrome, Multiple	C0018552|C0039082|C0439064	11	1	11274	1	1	6	10	0	11273		0.0909091	0.545455	0.000532198	1
Hamartoma_63.csv	Hamartoma	C0018552	42	8	7	3	3	4	39	5	4		0.0714286	0.0952381	0.571429	0.375
Head and Neck Neoplasms_636.csv	Head and Neck Neoplasms	C0018670|C1281590|C1706305|C0027533	809	113	200	91	91	134	718	22	109		0.112485	0.165637	0.67	0.80531
Heart Neoplasms_9.csv	Heart Neoplasms	C0018809	5	0	5	0	0	1	5	0	5		0	0.2	0.2	0
Hemangioblastoma_11.csv	Hemangioblastoma	C0206734	11	12	13	10	10	11	1	2	3		0.909091	1	0.846154	0.833333
Hemangioendothelioma, Epithelioid_4.csv	Hemangioendothelioma, Epithelioid	C0018915	2	0	2	0	0	0	2	0	2		0	0	0	0
Hemangioendothelioma_10.csv	Hemangioendothelioma	C0018915	4	6	2	1	4	1	3	5	1		1	0.25	0.5	0.666667
Hemangioma, Capillary_77.csv	Hemangioma, Capillary	C0018916|C0006901|C0935624|C1280521	68	2	75	2	2	30	66	0	73		0.0294118	0.441176	0.4	1
Hemangioma, Cavernous, Central Nervous System_4.csv	Hemangioma, Cavernous, Central Nervous System	C0018916|C0205201|C1269563|C3540014|C3714787	1	0	75	0	0	0	1	0	75		0	0	0	0
Hemangioma, Cavernous_8.csv	Hemangioma, Cavernous	C0018916|C0205201	4	0	75	0	0	2	4	0	75		0	0.5	0.0266667	0
Hemangioma_167.csv	Hemangioma	C0018916	129	67	75	49	52	56	80	18	26		0.403101	0.434109	0.746667	0.776119
Hemangiopericytoma_60.csv	Hemangiopericytoma	C0018922	57	20	48	8	19	46	49	12	40		0.333333	0.807018	0.958333	0.95
Hemangiosarcoma_60.csv	Hemangiosarcoma	C0018923	53	1	48	1	1	44	52	0	47		0.0188679	0.830189	0.916667	1
Hematologic Neoplasms_363.csv	Hematologic Neoplasms	C0376545	313	40	1178	39	39	291	274	1	1139		0.124601	0.929712	0.247029	0.975
Hepatoblastoma_33.csv	Hepatoblastoma	C0206624	28	29	35	21	21	27	7	8	14		0.75	0.964286	0.771429	0.724138
Hereditary Breast and Ovarian Cancer Syndrome_26.csv	Hereditary Breast and Ovarian Cancer Syndrome	C0439660|C0006141|C0439660|C1268990|C0029925|C0039082|C1140680|C0039082	11	6	12891	6	6	11	5	0	12885		0.545455	1	0.000853309	1
Histiocytoma, Benign Fibrous_45.csv	Histiocytoma, Benign Fibrous	C0002991|C1509147|C0205183|C0016059|C0205183|C0439709	45	0	2187	0	0	37	45	0	2187		0	0.822222	0.0169182	0
Histiocytoma, Malignant Fibrous_60.csv	Histiocytoma, Malignant Fibrous	C0002991|C1509147|C0205282|C0016059|C0205282|C0439709|C0334590|C0016059|C0334590|C0439709|C1533592|C0016059|C1533592|C0439709	50	1	3882	0	0	40	50	1	3882		0	0.8	0.010304	0
Histiocytoma_63.csv	Histiocytoma	C0002991|C1509147	54	25	46	14	21	43	40	11	32		0.388889	0.796296	0.934783	0.84
Hodgkin Disease_120.csv	Hodgkin Disease	C0019829	886	80	1162	78	78	772	808	2	1084		0.0880361	0.871332	0.664372	0.975
Hutchinson&apos;s Melanotic Freckle_14.csv	Hutchinson&apos;s Melanotic Freckle	C0565930|C0149722|C2603362|C0149722	12	0	9	0	0	9	12	0	9		0	0.75	1	0
Hydatidiform Mole_12.csv	Hydatidiform Mole	C0020217|C3463897	10	8	29	6	6	10	4	2	23		0.6	1	0.344828	0.75
Hypopharyngeal Neoplasms_25.csv	Hypopharyngeal Neoplasms	C0020627	21	4	6	4	4	5	17	0	2		0.190476	0.238095	0.833333	1
Hypothalamic Neoplasms_66.csv	Hypothalamic Neoplasms	C0020659	47	0	4	0	0	0	47	0	4		0	0	0	0
Ileal Neoplasms_3.csv	Ileal Neoplasms	C0020876	2	0	0	0	0	0	2	0	0		0	0	0	0
Inflammatory Breast Neoplasms_103.csv	Inflammatory Breast Neoplasms	C0278601	91	0	110	0	0	90	91	0	110		0	0.989011	0.818182	0
Infratentorial Neoplasms_18.csv	Infratentorial Neoplasms	C0021432	11	1	13	0	0	3	11	1	13		0	0.272727	0.230769	0
Insulinoma_45.csv	Insulinoma	C0021670	38	28	47	18	19	37	20	10	29		0.5	0.973684	0.787234	0.678571
Intestinal Neoplasms_019.csv	Intestinal Neoplasms	C0021841	481	44	49	5	8	28	476	39	44		0.016632	0.0582121	0.571429	0.181818
Intraocular Lymphoma_152.csv	Intraocular Lymphoma	C0281658|C1706527	150	83	372	68	68	150	82	15	304		0.453333	1	0.403226	0.819277
Iris Neoplasms_1.csv	Iris Neoplasms	C0022079	1	1	2	1	1	1	0	0	1		1	1	0.5	1
Jejunal Neoplasms_3.csv	Jejunal Neoplasms	C0022374	2	0	0	0	0	0	2	0	0		0	0	0	0
Kasabach-Merritt Syndrome_5.csv	Kasabach-Merritt Syndrome	C0221025	2	1	2	1	1	1	1	0	1		0.5	0.5	0.5	1
Keratosis, Actinic_292.csv	Keratosis, Actinic	C0022593|C0022602|C0870082|C0439681	206	4	223	4	4	181	202	0	219		0.0194175	0.878641	0.811659	1
Kidney Neoplasms_435.csv	Kidney Neoplasms	C0022665	800	42	234	42	42	175	758	0	192		0.0525	0.21875	0.747863	1
Klatskin Tumor_30.csv	Klatskin Tumor	C0206702	19	5	27	3	3	18	16	2	24		0.157895	0.947368	0.666667	0.6
Krukenberg Tumor_3.csv	Krukenberg Tumor	C0022790	3	0	7	0	0	3	3	0	7		0	1	0.428571	0
Lambert-Eaton Myasthenic Syndrome_21.csv	Lambert-Eaton Myasthenic Syndrome	C0022972	9	13	17	5	5	8	4	8	12		0.555556	0.888889	0.470588	0.384615
Laryngeal Neoplasms_135.csv	Laryngeal Neoplasms	C0023055	116	13	24	12	12	19	104	1	12		0.103448	0.163793	0.791667	0.923077
Leiomyomatosis_9.csv	Leiomyomatosis	C0206654	7	35	10	7	7	7	0	28	3		1	1	0.7	0.2
Leiomyoma_273.csv	Leiomyoma	C0023267|C0042133	208	154	248	110	112	206	98	44	138		0.538462	0.990385	0.830645	0.727273
Leiomyosarcoma_137.csv	Leiomyosarcoma	C0023269	120	76	118	54	66	108	66	22	64		0.55	0.9	0.915254	0.868421
Leukemia, B-Cell_067.csv	Leukemia, B-Cell	C0023418|C0004561	836	7	4420	7	7	655	829	0	4413		0.00837321	0.783493	0.14819	1
Leukemia, Basophilic, Acute_60.csv	Leukemia, Basophilic, Acute	C0023418|C0333933|C0205178	60	0	4420	0	0	59	60	0	4420		0	0.983333	0.0133484	0
Leukemia, Biphenotypic, Acute_19.csv	Leukemia, Biphenotypic, Acute	C0023418|C0205178	12	1	4420	0	0	6	12	1	4420		0	0.5	0.00135747	0
Leukemia, Eosinophilic, Acute_60.csv	Leukemia, Eosinophilic, Acute	C0023418|C0333930|C0205178	60	0	4420	0	0	59	60	0	4420		0	0.983333	0.0133484	0
Leukemia, Erythroblastic, Acute_192.csv	Leukemia, Erythroblastic, Acute	C0023418|C0014762|C0205178	189	0	4420	0	0	183	189	0	4420		0	0.968254	0.0414027	0
Leukemia, Hairy Cell_215.csv	Leukemia, Hairy Cell	C0023418|C0333850	211	2	4420	2	2	160	209	0	4418		0.00947867	0.758294	0.0361991	1
Leukemia, Large Granular Lymphocytic_124.csv	Leukemia, Large Granular Lymphocytic	C0023418|C0427526	122	0	4420	0	0	89	122	0	4420		0	0.729508	0.0201357	0
Leukemia, Lymphocytic, Chronic, B-Cell_553.csv	Leukemia, Lymphocytic, Chronic, B-Cell	C0023418|C0024264|C2939172|C0205191|C0004561	842	14	4420	14	14	683	828	0	4406		0.0166271	0.811164	0.154525	1
Leukemia, Lymphoid_572.csv	Leukemia, Lymphoid	C0023418|C1518071	829	3	4420	1	1	816	828	2	4419		0.00120627	0.984318	0.184615	0.333333
Leukemia, Mast-Cell_52.csv	Leukemia, Mast-Cell	C0023418|C0024880	48	2	4420	2	2	38	46	0	4418		0.0416667	0.791667	0.00859729	1
Leukemia, Megakaryoblastic, Acute_190.csv	Leukemia, Megakaryoblastic, Acute	C0023418|C0229650|C3274416|C0205178	188	0	4420	0	0	182	188	0	4420		0	0.968085	0.0411765	0
Leukemia, Monocytic, Acute_185.csv	Leukemia, Monocytic, Acute	C0023418|C0026473|C0205178	184	1	4420	1	1	180	183	0	4419		0.00543478	0.978261	0.040724	1
Leukemia, Myelogenous, Chronic, BCR-ABL Positive_124.csv	Leukemia, Myelogenous, Chronic, BCR-ABL Positive	C0023418|C0439677|C0205191|C0457349|C1704928|C0457349|C3890208|C0004891|C0439178|C0004891|C1446409|C0004891|C1514241|C0004891|C2825490|C0004891|C3812269|C1835417|C0439178|C1835417|C1446409|C1835417|C1514241|C1835417|C2825490|C1835417|C3812269	897	7	4420	7	7	783	890	0	4413		0.00780379	0.87291	0.177149	1
Leukemia, Myeloid, Accelerated Phase_294.csv	Leukemia, Myeloid, Accelerated Phase	C0023418|C0439677|C0457345	291	0	4420	0	0	256	291	0	4420		0	0.879725	0.0579186	0
Leukemia, Myeloid, Acute_276.csv	Leukemia, Myeloid, Acute	C0023418|C0439677|C0205178	752	67	4420	47	47	742	705	20	4373		0.0625	0.986702	0.167873	0.701493
Leukemia, Myeloid, Chronic, Atypical, BCR-ABL Negative_32.csv	Leukemia, Myeloid, Chronic, Atypical, BCR-ABL Negative	C0023418|C0439677|C0205191|C0205182|C0741302|C0457350|C1704928|C0457350|C3890208|C0004891|C0205160|C0004891|C1513916|C0004891|C2825415|C0004891|C2825491|C0004891|C3853545|C1835417|C0205160|C1835417|C1513916|C1835417|C2825415|C1835417|C2825491|C1835417|C3853545	29	0	4420	0	0	9	29	0	4420		0	0.310345	0.0020362	0
Leukemia, Myeloid, Chronic-Phase_390.csv	Leukemia, Myeloid, Chronic-Phase	C0023418|C0439677|C0457343	366	8	4420	8	8	330	358	0	4412		0.0218579	0.901639	0.0746606	1
Leukemia, Myeloid_854.csv	Leukemia, Myeloid	C0023418|C0439677	749	126	4420	79	79	740	670	47	4341		0.105474	0.987984	0.167421	0.626984
Leukemia, Myelomonocytic, Acute_259.csv	Leukemia, Myelomonocytic, Acute	C0023418|C0205178	247	2	4420	2	2	231	245	0	4418		0.00809717	0.935223	0.0522624	1
Leukemia, Myelomonocytic, Chronic_407.csv	Leukemia, Myelomonocytic, Chronic	C0023418|C0205191	376	11	4420	11	11	336	365	0	4409		0.0292553	0.893617	0.0760181	1
Leukemia, Myelomonocytic, Juvenile_111.csv	Leukemia, Myelomonocytic, Juvenile	C0023418|C3146221	103	0	4420	0	0	83	103	0	4420		0	0.805825	0.0187783	0
Leukemia, Plasma Cell_23.csv	Leukemia, Plasma Cell	C0023418|C0032112	15	1	4420	1	1	10	14	0	4419		0.0666667	0.666667	0.00226244	1
Leukemia, Prolymphocytic, B-Cell_15.csv	Leukemia, Prolymphocytic, B-Cell	C0023418|C0004561	9	0	4420	0	0	9	9	0	4420		0	1	0.0020362	0
Leukemia, Prolymphocytic, T-Cell_15.csv	Leukemia, Prolymphocytic, T-Cell	C0023418|C0039194	12	0	4420	0	0	8	12	0	4420		0	0.666667	0.00180995	0
Leukemia, Prolymphocytic_186.csv	Leukemia, Prolymphocytic	C0023418	169	8	4420	8	8	149	161	0	4412		0.0473373	0.881657	0.0337104	1
Leukemia, Promyelocytic, Acute_142.csv	Leukemia, Promyelocytic, Acute	C0023418|C0205178	134	6	4420	5	5	131	129	1	4415		0.0373134	0.977612	0.029638	0.833333
Leukemia, T-Cell_331.csv	Leukemia, T-Cell	C0023418|C0039194	313	5	4420	5	5	235	308	0	4415		0.0159744	0.750799	0.0531674	1
Leukemia-Lymphoma, Adult T-Cell_316.csv	Leukemia-Lymphoma, Adult T-Cell	C0023418|C0024299|C0279592	296	3	7270	3	3	288	293	0	7267		0.0101351	0.972973	0.0396149	1
Leukemia_199.csv	Leukemia	C0023418	884	4560	4420	878	878	884	6	3682	3542		0.993213	1	0.2	0.192544
Leukoplakia, Hairy_1.csv	Leukoplakia, Hairy	C0023531|C0221958	1	1	38	1	1	1	0	0	37		1	1	0.0263158	1
Leukoplakia, Oral_20.csv	Leukoplakia, Oral	C0023531|C0442027	18	1	38	1	1	16	17	0	37		0.0555556	0.888889	0.421053	1
Leukoplakia_27.csv	Leukoplakia	C0023531	23	36	38	18	20	21	5	18	20		0.869565	0.913043	0.552632	0.555556
Leydig Cell Tumor_8.csv	Leydig Cell Tumor	C0023601|C0334409	8	7	6	4	5	4	4	3	2		0.625	0.5	0.666667	0.714286
Li-Fraumeni Syndrome_49.csv	Li-Fraumeni Syndrome	C0079419|C0085390	34	7	14	6	6	7	28	1	8		0.176471	0.205882	0.5	0.857143
Limbic Encephalitis_3.csv	Limbic Encephalitis	C0338430	1	1	2	1	1	1	0	0	1		1	1	0.5	1
Linitis Plastica_1.csv	Linitis Plastica	C0023743	1	2	3	1	1	1	0	1	2		1	1	0.333333	0.5
Lip Neoplasms_37.csv	Lip Neoplasms	C0023761	23	2	3	2	2	2	21	0	1		0.0869565	0.0869565	0.666667	1
Lipoma_8.csv	Lipoma	C0023798|C3489413	6	30	17	5	5	6	1	25	12		0.833333	1	0.352941	0.166667
Liposarcoma, Myxoid_8.csv	Liposarcoma, Myxoid	C0023827|C0205295	6	1	84	1	1	6	5	0	83		0.166667	1	0.0714286	1
Liposarcoma_98.csv	Liposarcoma	C0023827	79	57	84	36	43	71	43	21	48		0.544304	0.898734	0.845238	0.754386
Liver Neoplasms, Experimental_1.csv	Liver Neoplasms, Experimental	C0023903|C1517586	1	1	366	1	1	1	0	0	365		1	1	0.00273224	1
Liver Neoplasms_904.csv	Liver Neoplasms	C0023903	787	73	366	72	72	235	715	1	294		0.0914867	0.298602	0.642077	0.986301
Lung Neoplasms_630.csv	Lung Neoplasms	C0024121	861	132	362	51	51	93	810	81	311		0.0592334	0.108014	0.256906	0.386364
Lymphangioleiomyomatosis_32.csv	Lymphangioleiomyomatosis	C0751674	22	26	89	22	22	22	0	4	67		1	1	0.247191	0.846154
Lymphangioma_10.csv	Lymphangioma	C0024221	9	7	3	2	3	2	7	5	1		0.333333	0.222222	0.666667	0.428571
Lymphangiomyoma_32.csv	Lymphangiomyoma	C0024223	22	2	3	1	2	3	21	1	2		0.0909091	0.136364	1	1
Lymphatic Metastasis_9.csv	Lymphatic Metastasis	C0024232	7	8	14	7	7	7	0	1	7		1	1	0.5	0.875
Lymphocele_17.csv	Lymphocele	C0024248|C1963162	11	20	21	11	11	11	0	9	10		1	1	0.52381	0.55
Lymphoma, AIDS-Related_32.csv	Lymphoma, AIDS-Related	C0024299|C0001175|C0439849|C0001175|C0445223	31	4	6637	4	4	31	27	0	6633		0.129032	1	0.00467078	1
Lymphoma, B-Cell, Marginal Zone_658.csv	Lymphoma, B-Cell, Marginal Zone	C0024299|C0004561|C1711368	623	2	4161	2	2	616	621	0	4159		0.00321027	0.988764	0.148041	1
Lymphoma, B-Cell_631.csv	Lymphoma, B-Cell	C0024299|C0004561	767	62	4161	60	60	756	707	2	4101		0.0782269	0.985658	0.181687	0.967742
Lymphoma, Extranodal NK-T-Cell_132.csv	Lymphoma, Extranodal NK-T-Cell	C0024299|C1517067|C0022688|C0039194	114	4	4161	4	4	111	110	0	4157		0.0350877	0.973684	0.0266763	1
Lymphoma, Follicular_056.csv	Lymphoma, Follicular	C0024299|C0439682|C1571705	889	53	4161	46	47	875	843	7	4115		0.0528684	0.984252	0.210286	0.886792
Lymphoma, Large B-Cell, Diffuse_197.csv	Lymphoma, Large B-Cell, Diffuse	C0024299|C0549177|C0004561|C0205219	824	26	4161	26	26	805	798	0	4135		0.0315534	0.976942	0.193463	1
Lymphoma, Large-Cell, Anaplastic_346.csv	Lymphoma, Large-Cell, Anaplastic	C0024299|C0549177|C0007634|C0549177|C1269647|C0549177|C1413336|C0549177|C1704653|C0549177|C1948049|C0205618	328	9	4161	8	8	324	320	1	4153		0.0243902	0.987805	0.0778659	0.888889
Lymphoma, Large-Cell, Immunoblastic_549.csv	Lymphoma, Large-Cell, Immunoblastic	C0024299|C0549177|C0007634|C0549177|C1269647|C0549177|C1413336|C0549177|C1704653|C0549177|C1948049|C1512654|C3641252	544	1	4161	1	1	540	543	0	4160		0.00183824	0.992647	0.129776	1
Lymphoma, Mantle-Cell_896.csv	Lymphoma, Mantle-Cell	C0024299|C3846131|C0007634|C3846131|C1269647|C3846131|C1413336|C3846131|C1704653|C3846131|C1948049	805	21	4161	21	21	787	784	0	4140		0.026087	0.97764	0.189137	1
Lymphoma, Non-Hodgkin_137.csv	Lymphoma, Non-Hodgkin	C0024299|C0024305	879	187	4281	180	180	874	699	7	4101		0.204778	0.994312	0.204158	0.962567
Lymphoma, Primary Cutaneous Anaplastic Large Cell_8.csv	Lymphoma, Primary Cutaneous Anaplastic Large Cell	C0024299|C0205225|C0221912|C1515964|C0549177|C0205225|C1522447|C1515964|C0549177|C0439612|C0221912|C1515964|C0549177|C0439612|C1522447|C1515964|C0549177|C0439631|C0221912|C1515964|C0549177|C0439631|C1522447|C1515964|C0549177	7	1	4161	1	1	7	6	0	4160		0.142857	1	0.00168229	1
Lymphoma, Primary Effusion_13.csv	Lymphoma, Primary Effusion	C0024299|C0205225|C0013687|C0205225|C2317432|C0439612|C0013687|C0439612|C2317432|C0439631|C0013687|C0439631|C2317432	8	0	4567	0	0	8	8	0	4567		0	1	0.0017517	0
Lymphoma, T-Cell, Cutaneous_477.csv	Lymphoma, T-Cell, Cutaneous	C0024299|C0039194|C0221912|C1522447	437	12	4161	11	11	421	426	1	4150		0.0251716	0.963387	0.101178	0.916667
Lymphoma, T-Cell, Peripheral_215.csv	Lymphoma, T-Cell, Peripheral	C0024299|C0039194|C0205100	163	9	4161	8	8	157	155	1	4153		0.0490798	0.96319	0.0377313	0.888889
Lymphoma, T-Cell_854.csv	Lymphoma, T-Cell	C0024299|C0039194	719	30	4161	28	28	697	691	2	4133		0.038943	0.969402	0.167508	0.933333
Lymphomatoid Granulomatosis_180.csv	Lymphomatoid Granulomatosis	C0024307	178	103	105	2	85	95	176	101	103		0.477528	0.533708	0.904762	0.825243
Lymphomatoid Papulosis_3.csv	Lymphomatoid Papulosis	C0206182	2	2	4	2	2	2	0	0	2		1	1	0.5	1
Lymphoma_476.csv	Lymphoma	C0024299	861	4234	4161	861	861	861	0	3373	3300		1	1	0.206921	0.203354
Malignant Carcinoid Syndrome_58.csv	Malignant Carcinoid Syndrome	C0024586	58	2	40	2	2	20	56	0	38		0.0344828	0.344828	0.5	1
Mast-Cell Sarcoma_2.csv	Mast-Cell Sarcoma	C0036221	2	0	51	0	0	2	2	0	51		0	1	0.0392157	0
Mastocytoma_7.csv	Mastocytoma	C0024897|C0334664|C2242987	4	0	38	0	0	3	4	0	38		0	0.75	0.0789474	0
Mastocytosis, Cutaneous_6.csv	Mastocytosis, Cutaneous	C0024899|C3540680|C0221912|C1522447	3	0	34	0	0	3	3	0	34		0	1	0.0882353	0
Mastocytosis, Systemic_41.csv	Mastocytosis, Systemic	C0024899|C3540680|C0205373	34	1	34	1	1	12	33	0	33		0.0294118	0.352941	0.352941	1
Mastocytosis_64.csv	Mastocytosis	C0024899|C3540680	53	40	34	27	36	30	26	13	7		0.679245	0.566038	0.882353	0.9
Maxillary Sinus Neoplasms_1.csv	Maxillary Sinus Neoplasms	C0024958	1	0	0	0	0	0	1	0	0		0	0	0	0
Mediastinal Neoplasms_10.csv	Mediastinal Neoplasms	C0025063	9	2	19	2	2	9	7	0	17		0.222222	1	0.473684	1
Medulloblastoma_223.csv	Medulloblastoma	C0025149	203	131	201	89	111	178	114	42	112		0.546798	0.876847	0.885572	0.847328
Melanoma, Experimental_3.csv	Melanoma, Experimental	C0025202|C2984289|C3539018|C1517586	3	2	1797	2	2	3	1	0	1795		0.666667	1	0.00166945	1
Melanoma_983.csv	Melanoma	C0025202|C2984289|C3539018	828	1850	1797	828	828	828	0	1022	969		1	1	0.460768	0.447568
Meningeal Carcinomatosis_43.csv	Meningeal Carcinomatosis	C0220654	32	6	31	4	4	23	28	2	27		0.125	0.71875	0.741935	0.666667
Meningeal Neoplasms_133.csv	Meningeal Neoplasms	C0025284	99	7	7	2	3	7	97	5	5		0.030303	0.0707071	1	0.428571
Meningioma_159.csv	Meningioma	C0025286|C1762616	135	84	134	52	70	117	83	32	82		0.518519	0.866667	0.873134	0.833333
Mesenchymoma_32.csv	Mesenchymoma	C0025464	32	11	25	2	9	24	30	9	23		0.28125	0.75	0.96	0.818182
Mesothelioma_318.csv	Mesothelioma	C0025500|C1290375|C3538785	240	264	271	212	221	230	28	52	59		0.920833	0.958333	0.848708	0.837121
Mixed Tumor, Mesodermal_9.csv	Mixed Tumor, Mesodermal	C0026277|C1368354|C0521459	9	0	58	0	0	8	9	0	58		0	0.888889	0.137931	0
Mixed Tumor, Mullerian_63.csv	Mixed Tumor, Mullerian	C0026277|C1368354	56	1	58	1	1	12	55	0	57		0.0178571	0.214286	0.206897	1
Mouth Neoplasms_335.csv	Mouth Neoplasms	C0026640	266	13	57	13	13	26	253	0	44		0.0488722	0.0977444	0.45614	1
Multiple Endocrine Neoplasia Type 1_9.csv	Multiple Endocrine Neoplasia Type 1	C0025267	4	7	39	1	1	3	3	6	38		0.25	0.75	0.0769231	0.142857
Multiple Endocrine Neoplasia Type 2a_6.csv	Multiple Endocrine Neoplasia Type 2a	C0025268	4	1	63	1	1	4	3	0	62		0.25	1	0.0634921	1
Multiple Endocrine Neoplasia Type 2b_3.csv	Multiple Endocrine Neoplasia Type 2b	C0025269	2	1	11	1	1	2	1	0	10		0.5	1	0.181818	1
Multiple Endocrine Neoplasia_23.csv	Multiple Endocrine Neoplasia	C0027662	16	19	4110	10	11	11	6	9	4100		0.6875	0.6875	0.0026764	0.578947
Multiple Myeloma_172.csv	Multiple Myeloma	C0026764	807	1838	1990	807	807	807	0	1031	1183		1	1	0.405528	0.439064
Multiple Pulmonary Nodules_60.csv	Multiple Pulmonary Nodules	C0748164	39	6	0	0	6	0	39	6	0		0.153846	0	0	1
Mycosis Fungoides_371.csv	Mycosis Fungoides	C0026948	349	164	406	61	146	264	288	103	345		0.418338	0.756447	0.650246	0.890244
Myelitis, Transverse_40.csv	Myelitis, Transverse	C0026975|C1963178|C0205106|C0446380	29	2	35	2	2	18	27	0	33		0.0689655	0.62069	0.514286	1
Myofibroma_273.csv	Myofibroma	C0042133|C1266121|C1368237	208	1	239	0	0	203	208	1	239		0	0.975962	0.849372	0
Myoma_66.csv	Myoma	C0027086	53	205	72	39	48	44	14	166	33		0.90566	0.830189	0.611111	0.234146
Nasopharyngeal Neoplasms_344.csv	Nasopharyngeal Neoplasms	C0027439	231	23	27	23	23	26	208	0	4		0.0995671	0.112554	0.962963	1
Nelson Syndrome_2.csv	Nelson Syndrome	C0027577	2	3	3	2	2	2	0	1	1		1	1	0.666667	0.666667
Neoplasm Metastasis_099.csv	Neoplasm Metastasis	C0027627	782	211	24700	125	125	547	657	86	24575		0.159847	0.699488	0.0221457	0.592417
Neoplasm Micrometastasis_22.csv	Neoplasm Micrometastasis	C1513276	21	0	0	0	0	0	21	0	0		0	0	0	0
Neoplasm Recurrence, Local_19.csv	Neoplasm Recurrence, Local	C0521158|C0205276	18	11	1013	11	11	15	7	0	1002		0.611111	0.833333	0.0148075	1
Neoplasm, Residual_109.csv	Neoplasm, Residual	C0027651|C1882062|C2981607|C1609982	71	2	21846	2	2	23	69	0	21844		0.028169	0.323944	0.00105282	1
Neoplasms by Histologic Type_123.csv	Neoplasms by Histologic Type	C0027651|C0449574	733	9	21824	9	9	122	724	0	21815		0.0122783	0.166439	0.00559018	1
Neoplasms, Adipose Tissue_77.csv	Neoplasms, Adipose Tissue	C0027651|C0001527	54	1	21824	1	1	34	53	0	21823		0.0185185	0.62963	0.00155792	1
Neoplasms, Adnexal and Skin Appendage_5.csv	Neoplasms, Adnexal and Skin Appendage	C0027651|C0001575|C0459723|C1280892	3	1	21824	0	0	1	3	1	21824		0	0.333333	4.58211e-05	0
Neoplasms, Basal Cell_194.csv	Neoplasms, Basal Cell	C0027651|C0596155	154	2	21824	2	2	70	152	0	21822		0.012987	0.454545	0.00320748	1
Neoplasms, Connective and Soft Tissue_873.csv	Neoplasms, Connective and Soft Tissue	C0027651|C0225317|C1522192	778	4	21824	4	4	463	774	0	21820		0.00514139	0.595116	0.0212152	1
Neoplasms, Connective Tissue_012.csv	Neoplasms, Connective Tissue	C0027651|C0009780	788	0	21824	0	0	502	788	0	21824		0	0.637056	0.0230022	0
Neoplasms, Cystic, Mucinous, and Serous_177.csv	Neoplasms, Cystic, Mucinous, and Serous	C0027651|C0205207|C1513712|C0440743	153	6	21824	6	6	122	147	0	21818		0.0392157	0.797386	0.00559018	1
Neoplasms, Experimental_5.csv	Neoplasms, Experimental	C0027651|C1517586	4	1	21824	1	1	4	3	0	21823		0.25	1	0.000183284	1
Neoplasms, Fibrous Tissue_148.csv	Neoplasms, Fibrous Tissue	C0027651|C0225331	112	0	21824	0	0	86	112	0	21824		0	0.767857	0.00394062	0
Neoplasms, Germ Cell and Embryonal_587.csv	Neoplasms, Germ Cell and Embryonal	C0027651|C0017471|C1517530|C0013935|C1305370	460	3	21824	3	3	405	457	0	21821		0.00652174	0.880435	0.0185576	1
Neoplasms, Glandular and Epithelial_585.csv	Neoplasms, Glandular and Epithelial	C0027651|C0225353|C1285092|C0221908	680	10	21824	10	10	324	670	0	21814		0.0147059	0.476471	0.014846	1
Neoplasms, Hormone-Dependent_5.csv	Neoplasms, Hormone-Dependent	C0027651|C0019932|C0851827|C0019932|C1701901|C0019932|C3244310	4	4	21824	4	4	4	0	0	21820		1	1	0.000183284	1
Neoplasms, Multiple Primary_81.csv	Neoplasms, Multiple Primary	C0027651|C0439064|C0205225|C0439064|C0439612|C0439064|C0439631	53	0	21824	0	0	24	53	0	21824		0	0.45283	0.00109971	0
Neoplasms, Nerve Tissue_522.csv	Neoplasms, Nerve Tissue	C0027651|C0027757|C1762608	554	1	21824	1	1	399	553	0	21823		0.00180505	0.720217	0.0182826	1
Neoplasms, Neuroepithelial_125.csv	Neoplasms, Neuroepithelial	C0027651|C1518280	716	1	21824	1	1	583	715	0	21823		0.00139665	0.814246	0.0267137	1
Neoplasms, Plasma Cell_350.csv	Neoplasms, Plasma Cell	C0027651|C0032112	797	0	21824	0	0	166	797	0	21824		0	0.208281	0.0076063	0
Neoplasms, Radiation-Induced_1.csv	Neoplasms, Radiation-Induced	C0027651|C0034519|C0205263|C0560559|C0205263|C0851346|C0205263|C1522449|C0205263|C1524020|C0205263|C1524021|C0205263	1	0	21824	0	0	1	1	0	21824		0	1	4.58211e-05	0
Neoplasms, Second Primary_430.csv	Neoplasms, Second Primary	C0027651|C0205436|C0205225|C0205436|C0439612|C0205436|C0439631|C0457385|C0205225|C0457385|C0439612|C0457385|C0439631|C0565930|C0205225|C0565930|C0439612|C0565930|C0439631|C1561503|C0205225|C1561503|C0439612|C1561503|C0439631|C1705190|C0205225|C1705190|C0439612|C1705190|C0439631	305	1	21824	1	1	197	304	0	21823		0.00327869	0.645902	0.00902676	1
Neoplasms, Squamous Cell_250.csv	Neoplasms, Squamous Cell	C0027651|C0221910	751	6	21824	6	6	424	745	0	21818		0.00798935	0.564581	0.0194282	1
Neoplasms, Unknown Primary_90.csv	Neoplasms, Unknown Primary	C0027651|C0439673|C0205225|C0439673|C0439612|C0439673|C0439631	78	6	21824	6	6	68	72	0	21818		0.0769231	0.871795	0.00311584	1
Neoplasms, Vascular Tissue_392.csv	Neoplasms, Vascular Tissue	C0027651|C1511228	312	0	21824	0	0	171	312	0	21824		0	0.548077	0.00783541	0
Neoplastic Cells, Circulating_188.csv	Neoplastic Cells, Circulating	C0597032|C0175630	102	0	0	0	0	0	102	0	0		0	0	0	0
Neoplastic Processes_172.csv	Neoplastic Processes	C0027671	744	7	21	3	3	8	741	4	18		0.00403226	0.0107527	0.380952	0.428571
Neoplastic Syndromes, Hereditary_457.csv	Neoplastic Syndromes, Hereditary	C0027651|C1882062|C0439660	343	2	21846	2	2	203	341	0	21844		0.0058309	0.591837	0.00929232	1
Nephroma, Mesoblastic_7.csv	Nephroma, Mesoblastic	C0027708|C1014240	5	0	187	0	0	5	5	0	187		0	1	0.026738	0
Nerve Sheath Neoplasms_206.csv	Nerve Sheath Neoplasms	C0206727	149	0	40	0	0	38	149	0	40		0	0.255034	0.95	0
Nervous System Neoplasms_665.csv	Nervous System Neoplasms	C0027766	854	17	151	7	16	125	847	10	144		0.0187354	0.14637	0.827815	0.941176
Neurilemmoma_84.csv	Neurilemmoma	C0027809	59	0	35	0	0	33	59	0	35		0	0.559322	0.942857	0
Neuroblastoma_490.csv	Neuroblastoma	C0027819|C0700095|C3540583	424	444	451	356	384	393	68	88	95		0.90566	0.926887	0.871397	0.864865
Neuroectodermal Tumors, Primitive, Peripheral_596.csv	Neuroectodermal Tumors, Primitive, Peripheral	C0206093|C3645627|C0205100	516	1	215	1	1	150	515	0	214		0.00193798	0.290698	0.697674	1
Neuroectodermal Tumors, Primitive_448.csv	Neuroectodermal Tumors, Primitive	C0206093|C3645627	728	5	215	5	5	162	723	0	210		0.00686813	0.222527	0.753488	1
Neuroectodermal Tumors_448.csv	Neuroectodermal Tumors	C0206093	728	37	215	30	32	162	698	7	185		0.043956	0.222527	0.753488	0.864865
Neuroendocrine Tumors_328.csv	Neuroendocrine Tumors	C0206754	598	211	265	170	174	207	428	41	95		0.29097	0.346154	0.781132	0.824645
Neurofibroma, Plexiform_35.csv	Neurofibroma, Plexiform	C0027830|C0450207	29	4	49	4	4	28	25	0	45		0.137931	0.965517	0.571429	1
Neurofibromatoses_161.csv	Neurofibromatoses	C0162678	119	4	107	4	4	88	115	0	103		0.0336134	0.739496	0.82243	1
Neurofibromatosis 1_110.csv	Neurofibromatosis 1	C0027831	84	22	103	19	19	82	65	3	84		0.22619	0.97619	0.796117	0.863636
Neurofibromatosis 2_37.csv	Neurofibromatosis 2	C0027832	27	13	35	12	12	26	15	1	23		0.444444	0.962963	0.742857	0.923077
Neurofibroma_209.csv	Neurofibroma	C0027830	152	122	49	48	102	48	104	74	1		0.671053	0.315789	0.979592	0.836066
Neurofibrosarcoma_65.csv	Neurofibrosarcoma	C0206729|C0751690	55	5	54	1	5	47	54	4	53		0.0909091	0.854545	0.87037	1
Neuroma, Acoustic_49.csv	Neuroma, Acoustic	C0027858|C0001166	36	2	37	2	2	9	34	0	35		0.0555556	0.25	0.243243	1
Neuroma_108.csv	Neuroma	C0027858	75	53	37	21	28	28	54	32	16		0.373333	0.373333	0.756757	0.528302
Nevi and Melanomas_713.csv	Nevi and Melanomas	C0027960|C0025202	667	1	1866	1	1	651	666	0	1865		0.00149925	0.976012	0.348875	1
Nevus of Ota_2.csv	Nevus of Ota	C0027960|C0027962|C1456781|C0069299	2	2	144	2	2	2	0	0	142		1	1	0.0138889	1
Nevus, Epithelioid and Spindle Cell_3.csv	Nevus, Epithelioid and Spindle Cell	C0027960|C0027962|C1456781|C0682540	2	0	144	0	0	2	2	0	144		0	1	0.0138889	0
Nevus, Pigmented_752.csv	Nevus, Pigmented	C0027960|C0027962|C1456781|C0333610	657	1	144	1	1	57	656	0	143		0.00152207	0.086758	0.395833	1
Nevus, Sebaceous of Jadassohn_2.csv	Nevus, Sebaceous of Jadassohn	C0027960|C0027962|C1456781	1	0	144	0	0	1	1	0	144		0	1	0.00694444	0
Nevus_770.csv	Nevus	C0027960|C0027962|C1456781	655	42	144	32	36	65	623	10	112		0.0549618	0.0992366	0.451389	0.857143
Nose Neoplasms_53.csv	Nose Neoplasms	C0028433	49	1	2	1	1	1	48	0	1		0.0204082	0.0204082	0.5	1
Odontogenic Tumors_4.csv	Odontogenic Tumors	C0028880	3	2	3	2	2	2	1	0	1		0.666667	0.666667	0.666667	1
Oligodendroglioma_353.csv	Oligodendroglioma	C0028945|C0334590|C0751396	330	160	1744	89	144	268	241	71	1655		0.436364	0.812121	0.15367	0.9
Opsoclonus-Myoclonus Syndrome_5.csv	Opsoclonus-Myoclonus Syndrome	C0393626	5	2	7	2	2	5	3	0	5		0.4	1	0.714286	1
Optic Nerve Glioma_38.csv	Optic Nerve Glioma	C0346326	34	2	26	2	2	11	32	0	24		0.0588235	0.323529	0.423077	1
Optic Nerve Neoplasms_39.csv	Optic Nerve Neoplasms	C0524802	34	0	1	0	0	1	34	0	1		0	0.0294118	1	0
Orbital Neoplasms_6.csv	Orbital Neoplasms	C0029185	2	0	4	0	0	2	2	0	4		0	1	0.5	0
Oropharyngeal Neoplasms_180.csv	Oropharyngeal Neoplasms	C0029295	148	12	18	12	12	13	136	0	6		0.0810811	0.0878378	0.722222	1
Osteochondromatosis_10.csv	Osteochondromatosis	C0014084|C0015306|C0206641	10	0	3	0	0	3	10	0	3		0	0.3	1	0
Osteochondroma_11.csv	Osteochondroma	C0029423	7	2	4	2	2	3	5	0	2		0.285714	0.428571	0.75	1
Osteoma, Osteoid_6.csv	Osteoma, Osteoid	C0029440|C0682561	3	1	4	1	1	3	2	0	3		0.333333	1	0.75	1
Osteoma_6.csv	Osteoma	C0029440	3	53	4	3	3	3	0	50	1		1	1	0.75	0.0566038
Osteosarcoma_386.csv	Osteosarcoma	C0029463|C0585442|C3541899	326	175	280	140	154	237	186	35	140		0.472393	0.726994	0.846429	0.88
Otorhinolaryngologic Neoplasms_604.csv	Otorhinolaryngologic Neoplasms	C0029897	435	1	5	1	1	5	434	0	4		0.00229885	0.0114943	1	1
Ovarian Cysts_474.csv	Ovarian Cysts	C0029927	362	27	58	14	15	32	348	13	44		0.0414365	0.0883978	0.551724	0.555556
Ovarian Neoplasms_949.csv	Ovarian Neoplasms	C0919267	790	125	378	84	84	165	706	41	294		0.106329	0.208861	0.436508	0.672
Paget Disease, Extramammary_3.csv	Paget Disease, Extramammary	C0029401|C1368019	3	1	41	1	1	3	2	0	40		0.333333	1	0.0731707	1
Paget&apos;s Disease, Mammary_8.csv	Paget&apos;s Disease, Mammary	C0565930|C0012634|C2603362|C0012634|C0006141|C0929301	8	0	68684	0	0	8	8	0	68684		0	1	0.000116475	0
Pallister-Hall Syndrome_1.csv	Pallister-Hall Syndrome	C0265220	1	1	21	1	1	1	0	0	20		1	1	0.047619	1
Pancoast Syndrome_4.csv	Pancoast Syndrome	C0030271	4	0	1	0	0	1	4	0	1		0	0.25	1	0
Pancreatic Cyst_58.csv	Pancreatic Cyst	C0030283	36	40	35	25	26	27	11	15	10		0.722222	0.75	0.771429	0.65
Pancreatic Neoplasms_956.csv	Pancreatic Neoplasms	C0030297	791	124	348	73	73	138	718	51	275		0.0922882	0.174463	0.396552	0.58871
Pancreatic Pseudocyst_18.csv	Pancreatic Pseudocyst	C0030299	11	12	13	11	11	11	0	1	2		1	1	0.846154	0.916667
Papilloma, Intraductal_2.csv	Papilloma, Intraductal	C0030354	1	0	225	0	0	1	1	0	225		0	1	0.00444444	0
Papilloma, Inverted_60.csv	Papilloma, Inverted	C0030354|C0443241	60	0	225	0	0	49	60	0	225		0	0.816667	0.217778	0
Papilloma_247.csv	Papilloma	C0030354	203	613	225	102	144	160	101	511	123		0.70936	0.788177	0.711111	0.23491
Paraganglioma, Extra-Adrenal_37.csv	Paraganglioma, Extra-Adrenal	C0030421|C3641651	24	0	40	0	0	22	24	0	40		0	0.916667	0.55	0
Paraganglioma_69.csv	Paraganglioma	C0030421	49	36	40	26	28	28	23	10	14		0.571429	0.571429	0.7	0.777778
Paranasal Sinus Neoplasms_51.csv	Paranasal Sinus Neoplasms	C0030470	47	5	5	5	5	5	42	0	0		0.106383	0.106383	1	1
Paraneoplastic Polyneuropathy_1.csv	Paraneoplastic Polyneuropathy	C0270932	1	0	2	0	0	1	1	0	2		0	1	0.5	0
Paraneoplastic Syndromes, Nervous System_45.csv	Paraneoplastic Syndromes, Nervous System	C0030472|C0027763|C0422837|C1269560|C3542961	29	0	9	0	0	3	29	0	9		0	0.103448	0.333333	0
Paraneoplastic Syndromes_71.csv	Paraneoplastic Syndromes	C0030472	51	3	9	3	3	5	48	0	6		0.0588235	0.0980392	0.555556	1
Parathyroid Neoplasms_28.csv	Parathyroid Neoplasms	C0030521	20	5	15	5	5	13	15	0	10		0.25	0.65	0.866667	1
Parotid Neoplasms_7.csv	Parotid Neoplasms	C0030581	6	1	5	1	1	5	5	0	4		0.166667	0.833333	1	1
Pelvic Neoplasms_31.csv	Pelvic Neoplasms	C0030793	23	6	21	5	5	7	18	1	16		0.217391	0.304348	0.333333	0.833333
Penile Neoplasms_21.csv	Penile Neoplasms	C0030849	14	2	4	2	2	4	12	0	2		0.142857	0.285714	1	1
Peripheral Nervous System Neoplasms_207.csv	Peripheral Nervous System Neoplasms	C0031118	157	0	21	0	0	16	157	0	21		0	0.101911	0.761905	0
Peritoneal Neoplasms_330.csv	Peritoneal Neoplasms	C0031149	302	42	64	40	40	51	262	2	24		0.13245	0.168874	0.796875	0.952381
Perivascular Epithelioid Cell Neoplasms_42.csv	Perivascular Epithelioid Cell Neoplasms	C1300127	28	0	2	0	0	2	28	0	2		0	0.0714286	1	0
Peutz-Jeghers Syndrome_14.csv	Peutz-Jeghers Syndrome	C0031269	9	6	11	5	5	6	4	1	6		0.555556	0.666667	0.545455	0.833333
Pharyngeal Neoplasms_501.csv	Pharyngeal Neoplasms	C0031347	357	40	7	3	40	5	354	37	4		0.112045	0.0140056	0.714286	1
Pheochromocytoma_72.csv	Pheochromocytoma	C0031511	51	69	115	42	44	49	9	27	73		0.862745	0.960784	0.426087	0.637681
Phyllodes Tumor_3.csv	Phyllodes Tumor	C0010701	3	2	127	2	2	3	1	0	125		0.666667	1	0.023622	1
Pilomatrixoma_2.csv	Pilomatrixoma	C0206711	2	2	8	2	2	2	0	0	6		1	1	0.25	1
Pilonidal Sinus_34.csv	Pilonidal Sinus	C0031925	24	25	26	24	24	24	0	1	2		1	1	0.923077	0.96
Pinealoma_61.csv	Pinealoma	C0031941|C0917890|C1412004	57	1	34	1	1	29	56	0	33		0.0175439	0.508772	0.852941	1
Pituitary Neoplasms_112.csv	Pituitary Neoplasms	C0032019	85	3	72	3	3	60	82	0	69		0.0352941	0.705882	0.833333	1
Plasmablastic Lymphoma_548.csv	Plasmablastic Lymphoma	C0079746|C3472614	543	2	434	1	2	421	542	1	433		0.00368324	0.775322	0.970046	1
Plasmacytoma_374.csv	Plasmacytoma	C0032131|C1532560	365	27	103	6	14	86	359	21	97		0.0383562	0.235616	0.834951	0.518519
Pleural Effusion, Malignant_90.csv	Pleural Effusion, Malignant	C0032227|C1253943|C0205282|C0334590|C1533592	75	7	1963	7	7	67	68	0	1956		0.0933333	0.893333	0.0341314	1
Pleural Neoplasms_82.csv	Pleural Neoplasms	C0032229	63	3	15	3	3	10	60	0	12		0.047619	0.15873	0.666667	1
Polycystic Ovary Syndrome_465.csv	Polycystic Ovary Syndrome	C0032460	358	344	469	313	313	358	45	31	156		0.874302	1	0.763326	0.909884
Popliteal Cyst_1.csv	Popliteal Cyst	C0032650	1	0	1	0	0	1	1	0	1		0	1	1	0
Precancerous Conditions_067.csv	Precancerous Conditions	C0032927	811	14	304	11	11	197	800	3	293		0.0135635	0.24291	0.648026	0.785714
Precursor B-Cell Lymphoblastic Leukemia-Lymphoma_9.csv	Precursor B-Cell Lymphoblastic Leukemia-Lymphoma	C0023485	8	7	24	7	7	8	1	0	17		0.875	1	0.333333	1
Precursor Cell Lymphoblastic Leukemia-Lymphoma_591.csv	Precursor Cell Lymphoblastic Leukemia-Lymphoma	C1961102	815	7	1465	7	7	720	808	0	1458		0.00858896	0.883436	0.491468	1
Precursor T-Cell Lymphoblastic Leukemia-Lymphoma_54.csv	Precursor T-Cell Lymphoblastic Leukemia-Lymphoma	C1961099	40	1	103	1	1	29	39	0	102		0.025	0.725	0.281553	1
Pregnancy Complications, Neoplastic_59.csv	Pregnancy Complications, Neoplastic	C0032962|C1709160	51	0	208	0	0	0	51	0	208		0	0	0	0
Preleukemia_683.csv	Preleukemia	C0033027|C3463824	841	4	1542	3	3	834	838	1	1539		0.00356718	0.991677	0.540856	0.75
Prolactinoma_15.csv	Prolactinoma	C0033375	12	12	15	9	9	12	3	3	6		0.75	1	0.8	0.75
Prostatic Intraepithelial Neoplasia_12.csv	Prostatic Intraepithelial Neoplasia	C0282612	12	21	158	10	10	12	2	11	148		0.833333	1	0.0759494	0.47619
Prostatic Neoplasms, Castration-Resistant_19.csv	Prostatic Neoplasms, Castration-Resistant	C0033578|C0007344|C0332325|C0007344|C1550464|C0007344|C2827757|C0029189|C0332325|C0029189|C1550464|C0029189|C2827757	6	2	3792	2	2	4	4	0	3790		0.333333	0.666667	0.00105485	1
Prostatic Neoplasms_601.csv	Prostatic Neoplasms	C0033578	886	238	431	142	142	218	744	96	289		0.160271	0.24605	0.5058	0.596639
Proteus Syndrome_4.csv	Proteus Syndrome	C0085261	2	3	3	2	2	2	0	1	1		1	1	0.666667	0.666667
Pseudomyxoma Peritonei_17.csv	Pseudomyxoma Peritonei	C0033822	11	11	12	9	9	10	2	2	3		0.818182	0.909091	0.833333	0.818182
Pulmonary Blastoma_7.csv	Pulmonary Blastoma	C0206629	4	5	0	0	4	0	4	5	0		1	0	0	0.8
Rectal Neoplasms_912.csv	Rectal Neoplasms	C0034885	693	314	132	57	67	114	636	257	75		0.0966811	0.164502	0.863636	0.213376
Respiratory Tract Neoplasms_050.csv	Respiratory Tract Neoplasms	C0035244	401	2	9	2	2	9	399	0	7		0.00498753	0.0224439	1	1
Retinal Neoplasms_78.csv	Retinal Neoplasms	C0524801	65	1	5	1	1	4	64	0	4		0.0153846	0.0615385	0.8	1
Retinoblastoma_85.csv	Retinoblastoma	C0035335|C3540616	71	83	159	63	65	66	8	20	96		0.915493	0.929577	0.415094	0.783133
Retroperitoneal Neoplasms_3.csv	Retroperitoneal Neoplasms	C0035358	2	1	2	1	1	1	1	0	1		0.5	0.5	0.5	1
Rhabdoid Tumor_69.csv	Rhabdoid Tumor	C0206743	59	36	106	24	30	50	35	12	82		0.508475	0.847458	0.471698	0.833333
Rhabdomyosarcoma, Alveolar_10.csv	Rhabdomyosarcoma, Alveolar	C0035412|C3538838|C1440080	7	0	217	0	0	7	7	0	217		0	1	0.0322581	0
Rhabdomyosarcoma, Embryonal_39.csv	Rhabdomyosarcoma, Embryonal	C0035412|C3538838|C0013935|C1305370	37	0	217	0	0	23	37	0	217		0	0.621622	0.105991	0
Rhabdomyosarcoma_240.csv	Rhabdomyosarcoma	C0035412|C3538838	215	150	217	100	119	192	115	50	117		0.553488	0.893023	0.884793	0.793333
Salivary Gland Neoplasms_92.csv	Salivary Gland Neoplasms	C0036095	75	2	24	2	2	13	73	0	22		0.0266667	0.173333	0.541667	1
Sarcoma, Alveolar Soft Part_41.csv	Sarcoma, Alveolar Soft Part	C1261473|C1299262|C1440080|C0205358|C0449719|C1440080|C0205358|C1709471|C1440080|C3542022|C0449719|C1440080|C3542022|C1709471	37	5	1654	5	5	37	32	0	1649		0.135135	1	0.02237	1
Sarcoma, Clear Cell_33.csv	Sarcoma, Clear Cell	C1261473|C1299262|C0229473	30	1	1167	1	1	26	29	0	1166		0.0333333	0.866667	0.0222793	1
Sarcoma, Endometrial Stromal_20.csv	Sarcoma, Endometrial Stromal	C1261473|C1299262|C0227849|C1280501	19	1	1167	1	1	18	18	0	1166		0.0526316	0.947368	0.0154242	1
Sarcoma, Ewing_224.csv	Sarcoma, Ewing	C1261473|C1299262	193	24	1167	20	20	170	173	4	1147		0.103627	0.880829	0.145673	0.833333
Sarcoma, Kaposi_138.csv	Sarcoma, Kaposi	C1261473|C1299262	126	44	1167	44	44	119	82	0	1123		0.349206	0.944444	0.101971	1
Sarcoma, Myeloid_7.csv	Sarcoma, Myeloid	C1261473|C1299262|C0439677	4	1	1167	1	1	3	3	0	1166		0.25	0.75	0.00257069	1
Sarcoma, Synovial_84.csv	Sarcoma, Synovial	C1261473|C1299262|C1550315	70	6	1167	4	4	68	66	2	1163		0.0571429	0.971429	0.0582691	0.666667
Sarcoma_442.csv	Sarcoma	C1261473|C1299262	823	1550	1167	765	816	766	58	785	402		0.991495	0.930741	0.656384	0.526452
Seminoma_51.csv	Seminoma	C0036631	48	36	48	16	19	45	32	20	32		0.395833	0.9375	0.9375	0.527778
Sertoli-Leydig Cell Tumor_8.csv	Sertoli-Leydig Cell Tumor	C0206723|C1318541	8	2	2	2	2	2	6	0	0		0.25	0.25	1	1
Sex Cord-Gonadal Stromal Tumors_12.csv	Sex Cord-Gonadal Stromal Tumors	C0206724	10	0	5	0	0	4	10	0	5		0	0.4	0.8	0
Sezary Syndrome_331.csv	Sezary Syndrome	C0036920	319	132	270	55	114	254	264	77	215		0.357367	0.796238	0.940741	0.863636
Sigmoid Neoplasms_6.csv	Sigmoid Neoplasms	C0037073	5	1	2	1	1	1	4	0	1		0.2	0.2	0.5	1
Skin Neoplasms_356.csv	Skin Neoplasms	C0037286	280	21	112	19	19	57	261	2	93		0.0678571	0.203571	0.508929	0.904762
Skull Base Neoplasms_5.csv	Skull Base Neoplasms	C0376527	3	0	7	0	0	3	3	0	7		0	1	0.428571	0
Small Cell Lung Carcinoma_695.csv	Small Cell Lung Carcinoma	C0149925	584	176	462	41	47	396	543	135	421		0.0804795	0.678082	0.857143	0.267045
Soft Tissue Neoplasms_30.csv	Soft Tissue Neoplasms	C0037579	19	4	35	4	4	15	15	0	31		0.210526	0.789474	0.428571	1
Solitary Fibrous Tumor, Pleural_4.csv	Solitary Fibrous Tumor, Pleural	C1266119|C0032225|C1522720	1	0	12	0	0	1	1	0	12		0	1	0.0833333	0
Solitary Fibrous Tumors_8.csv	Solitary Fibrous Tumors	C1266119	4	1	12	1	1	4	3	0	11		0.25	1	0.333333	1
Somatostatinoma_35.csv	Somatostatinoma	C0037661|C1368041	34	16	32	14	15	32	20	2	18		0.441176	0.941176	1	0.9375
Spinal Cord Neoplasms_55.csv	Spinal Cord Neoplasms	C0037930	48	1	58	1	1	41	47	0	57		0.0208333	0.854167	0.706897	1
Spinal Neoplasms_24.csv	Spinal Neoplasms	C0037939|C3887662	17	4	25	4	4	15	13	0	21		0.235294	0.882353	0.6	1
Squamous Intraepithelial Lesions of the Cervix_37.csv	Squamous Intraepithelial Lesions of the Cervix	C0333873|C0007874	23	2	134	2	2	21	21	0	132		0.0869565	0.913043	0.156716	1
Stomach Neoplasms_408.csv	Stomach Neoplasms	C0038356	739	102	192	88	88	146	651	14	104		0.11908	0.197564	0.760417	0.862745
Struma Ovarii_1.csv	Struma Ovarii	C0038478	1	1	0	0	1	0	1	1	0		1	0	0	1
Sturge-Weber Syndrome_13.csv	Sturge-Weber Syndrome	C0038505	11	8	36	7	7	9	4	1	29		0.636364	0.818182	0.25	0.875
Supratentorial Neoplasms_80.csv	Supratentorial Neoplasms	C0038874	55	5	16	5	5	7	50	0	11		0.0909091	0.127273	0.4375	1
Synovial Cyst_268.csv	Synovial Cyst	C0085648	449	0	1	0	0	1	449	0	1		0	0.00222717	1	0
Syringoma_1.csv	Syringoma	C0206673	1	1	1	1	1	1	0	0	0		1	1	1	1
Teratoma_94.csv	Teratoma	C0039538	90	46	113	22	33	76	68	24	91		0.366667	0.844444	0.672566	0.717391
Testicular Neoplasms_234.csv	Testicular Neoplasms	C0039590	204	8	147	7	7	140	197	1	140		0.0343137	0.686275	0.952381	0.875
Thoracic Neoplasms_999.csv	Thoracic Neoplasms	C0039981	425	9	29	9	9	16	416	0	20		0.0211765	0.0376471	0.551724	1
Thymoma_71.csv	Thymoma	C0040100|C1420725|C3714644	53	75	80	34	34	44	19	41	46		0.641509	0.830189	0.55	0.453333
Thymus Neoplasms_71.csv	Thymus Neoplasms	C3714644	53	4	51	4	4	40	49	0	47		0.0754717	0.754717	0.784314	1
Thyroid Carcinoma, Anaplastic_48.csv	Thyroid Carcinoma, Anaplastic	C0549473|C0205618	35	0	265	0	0	18	35	0	265		0	0.514286	0.0679245	0
Thyroid Neoplasms_486.csv	Thyroid Neoplasms	C0040136	352	39	84	35	37	78	317	4	49		0.105114	0.221591	0.928571	0.948718
Thyroid Nodule_77.csv	Thyroid Nodule	C0040137	47	61	62	47	47	47	0	14	15		1	1	0.758065	0.770492
Tongue Neoplasms_46.csv	Tongue Neoplasms	C0040411	39	1	4	1	1	2	38	0	3		0.025641	0.0512821	0.5	1
Tracheal Neoplasms_2.csv	Tracheal Neoplasms	C0040582	2	0	2	0	0	2	2	0	2		0	1	1	0
Triple Negative Breast Neoplasms_370.csv	Triple Negative Breast Neoplasms	C3539878	194	3	239	3	3	187	191	0	236		0.0154639	0.963918	0.782427	1
Trophoblastic Neoplasms_86.csv	Trophoblastic Neoplasms	C0041182	79	4	49	3	4	47	76	1	46		0.0506329	0.594937	0.959184	1
Tuberous Sclerosis_53.csv	Tuberous Sclerosis	C0041341	36	54	79	31	31	35	5	23	48		0.861111	0.972222	0.443038	0.574074
Unilateral Breast Neoplasms_7.csv	Unilateral Breast Neoplasms	C4018978	6	0	9	0	0	3	6	0	9		0	0.5	0.333333	0
Ureteral Neoplasms_86.csv	Ureteral Neoplasms	C0041955	74	3	5	3	3	5	71	0	2		0.0405405	0.0675676	1	1
Urethral Neoplasms_59.csv	Urethral Neoplasms	C0041971	53	3	5	3	3	3	50	0	2		0.0566038	0.0566038	0.6	1
Urinary Bladder Neoplasms_838.csv	Urinary Bladder Neoplasms	C0005695	603	20	125	20	20	115	583	0	105		0.0331675	0.190713	0.92	1
Urogenital Neoplasms_924.csv	Urogenital Neoplasms	C0042065	365	12	39	12	12	35	353	0	27		0.0328767	0.0958904	0.897436	1
Urologic Neoplasms_048.csv	Urologic Neoplasms	C0042076	734	14	28	14	14	24	720	0	14		0.0190736	0.0326975	0.857143	1
Urticaria Pigmentosa_5.csv	Urticaria Pigmentosa	C0042111	3	8	9	2	2	3	1	6	7		0.666667	1	0.333333	0.25
Uterine Cervical Dysplasia_134.csv	Uterine Cervical Dysplasia	C0007868	94	14	98	14	14	66	80	0	84		0.148936	0.702128	0.673469	1
Uterine Cervical Neoplasms_956.csv	Uterine Cervical Neoplasms	C0007873	760	37	150	36	36	113	724	1	114		0.0473684	0.148684	0.753333	0.972973
Uterine Neoplasms_380.csv	Uterine Neoplasms	C0042138	781	23	48	23	23	37	758	0	25		0.0294494	0.0473752	0.770833	1
Uveal Neoplasms_92.csv	Uveal Neoplasms	C0042162	78	2	2	2	2	2	76	0	0		0.025641	0.025641	1	1
Vaginal Neoplasms_86.csv	Vaginal Neoplasms	C0042258	74	3	6	3	3	6	71	0	3		0.0405405	0.0810811	1	1
Vipoma_8.csv	Vipoma	C0011993|C1881600	6	0	2	0	0	2	6	0	2		0	0.333333	1	0
Vulvar Neoplasms_104.csv	Vulvar Neoplasms	C0042995	83	5	11	5	5	10	78	0	6		0.060241	0.120482	0.909091	1
WAGR Syndrome_3.csv	WAGR Syndrome	C0206115	2	2	2	1	1	1	1	1	1		0.5	0.5	0.5	0.5
Waldenstrom Macroglobulinemia_440.csv	Waldenstrom Macroglobulinemia	C0024419	404	62	441	54	54	400	350	8	387		0.133663	0.990099	0.907029	0.870968
Wilms Tumor_190.csv	Wilms Tumor	C0027708|C3538905	165	67	187	54	61	149	111	13	133		0.369697	0.90303	0.796791	0.910448
Xeroderma Pigmentosum_7.csv	Xeroderma Pigmentosum	C0043346	7	10	13	6	6	7	1	4	7		0.857143	1	0.538462	0.6
Zollinger-Ellison Syndrome_49.csv	Zollinger-Ellison Syndrome	C0043515	46	16	19	9	9	12	37	7	10		0.195652	0.26087	0.631579	0.5625
													0.262518	0.627523	0.437242	0.668148
														CLIP-F1	0.51538
														AACT-F1	0.376936
													Recall	Precision	F1 Score
												AACT	0.263	0.668	0.377
												CLIP	0.628	0.437	0.515
									Key	Value
									123	123 Main St
									126	(805) 477-3900
