# Supplementary material for: An interactive retrieval system for clinical trial studies with context-dependent protocol elements
Source: PLoS One. 2020 Sep 18;15(9):e0238290. doi: 10.1371/journal.pone.0238290 (PMC7500653; doi:10.1371/journal.pone.0238290)
Supplement: S3 File — (CSV) [file pone.0238290.s003.csv]

Sub cateogory	Answer total count	clinical.gov total counted	clinical.gov matched counted	clinical.gov not matched counted	clips total counted	clips matched counted	clips not matched counted		clinical.gov precision	clinical.gov recall	clinical.gov f1-score	clips precision	clips recall	clips f1_score
Abdominal Abscess	36	1	1	0	56	19	37		1	2.78E-02	5.41E-02	0.339285714	0.527777778	0.26552795
Abortion, Septic	3	0	0	0	0	0	0		0	0	0	0	0	0
Abscess	230	60	57	3	328	123	205		0.95	0.247826087	0.393103448	0.375	0.534782609	0.309139785
Acinetobacter Infections	7	0	0	0	3	3	0		0	0	0	1	0.428571429	1.4
AIDS-Related Opportunistic Infections	164	0	0	0	167	160	7		0	0	0	0.958083832	0.975609756	0.949400293
Anaplasmosis	2	1	1	0	1	1	0		1	0.5	0.666666667	1	0.5	1.333333333
Anthrax	54	22	22	0	38	36	2		1	0.407407407	0.578947368	0.947368421	0.666666667	1.112128146
Appendicitis	235	70	70	0	125	111	14		1	0.29787234	0.459016393	0.888	0.472340426	1.159333333
Arthritis, Infectious	76	0	0	0	2857	14	2843		0	0	0	4.90E-03	0.184210526	2.54E-04
Arthritis, Reactive	9	0	0	0	2857	6	2851		0	0	0	2.10E-03	0.666666667	1.32E-05
Aspergillosis, Allergic Bronchopulmonary	23	0	0	0	131	11	120		0	0	0	0.083969466	0.47826087	2.51E-02
Aspergillosis	181	69	67	2	131	98	33		0.971014493	0.370165746	0.536	0.748091603	0.541436464	0.867978078
Bacteremia	346	76	76	0	303	170	133		1	0.219653179	0.360189573	0.561056106	0.49132948	0.598229314
Bacterial Infections	4579	26	26	0	771	347	424		1	5.68E-03	1.13E-02	0.450064851	0.075780738	0.770410076
Bacteriuria	60	20	20	0	55	32	23		1	0.333333333	0.5	0.581818182	0.533333333	0.607114625
Bacteroides Infections	1	0	0	0	0	0	0		0	0	0	0	0	0
Bartonella Infections	3	0	0	0	2	1	1		0	0	0	0.5	0.333333333	0.6
Blastomycosis	7	5	5	0	7	6	1		1	0.714285714	0.833333333	0.857142857	0.857142857	0.857142857
Bone Diseases, Infectious	398	0	0	0	492	1	491		0	0	0	2.03E-03	2.51E-03	1.82E-03
Bordetella Infections	193	0	0	0	2	2	0		0	0	0	1	1.04E-02	1.979487179
Borrelia Infections	71	0	0	0	18	17	1		0	0	0	0.944444444	0.23943662	1.506866417
Botulism	19	8	7	1	14	12	2		0.875	0.368421053	0.518518519	0.857142857	0.631578947	0.987012987
Brain Abscess	17	0	0	0	8	0	8		0	0	0	0	0	0
Brucellosis	36	0	0	0	18	16	2		0	0	0	0.888888889	0.444444444	1.185185185
Burkholderia Infections	13	0	0	0	3	2	1		0	0	0	0.666666667	0.153846154	1.083333333
Buruli Ulcer	8	4	4	0	5	5	0		1	0.5	0.666666667	1	0.625	1.230769231
Campylobacter Infections	12	0	0	0	8	7	1		0	0	0	0.875	0.583333333	1.05
Candidemia	69	31	30	1	62	56	6		0.967741935	0.434782609	0.6	0.903225806	0.811594203	0.951489781
Candidiasis, Chronic Mucocutaneous	5	0	0	0	224	1	223		0	0	0	4.46E-03	0.2	1.95E-04
Candidiasis, Invasive	95	0	0	0	224	55	169		0	0	0	0.245535714	0.578947368	0.146243842
Candidiasis, Oral	43	0	0	0	224	34	190		0	0	0	0.151785714	0.790697674	4.89E-02
Candidiasis, Vulvovaginal	65	0	0	0	224	29	195		0	0	0	0.129464286	0.446153846	5.82E-02
Candidiasis	284	100	99	1	224	171	53		0.99	0.348591549	0.515625	0.763392857	0.602112676	0.853557368
Carbuncle	2	0	0	0	6	2	4		0	0	0	0.333333333	1	0.166666667
Cardiovascular Infections	67	0	0	0	18	2	16		0	0	0	0.111111111	2.99E-02	0.175163399
Cat-Scratch Disease	2	0	0	0	1	1	0		0	0	0	1	0.5	1.333333333
Catheter-Related Infections	82	3	3	0	125	44	81		1	3.66E-02	7.06E-02	0.352	0.536585366	0.278879227
Cellulitis	194	18	18	0	99	67	32		1	9.28E-02	0.169811321	0.676767677	0.345360825	0.89619747
Central Nervous System Bacterial Infections	145	0	0	0	0	0	0		0	0	0	0	0	0
Central Nervous System Fungal Infections	47	0	0	0	2	2	0		0	0	0	1	4.26E-02	1.918367347
Chlamydia Infections	181	1	1	0	57	48	9		1	5.52E-03	0.010989011	0.842105263	0.26519337	1.280849182
Chlamydial Pneumonia	3	0	0	0	9	2	7		0	0	0	0.222222222	0.666666667	0.111111111
Cholera	68	44	44	0	74	46	28		1	0.647058824	0.785714286	0.621621622	0.676470588	0.595355919
Clostridium Infections	425	0	0	0	17	15	2		0	0	0	0.882352941	3.53E-02	1.696832579
Coccidioidomycosis	70	5	5	0	13	11	2		1	7.14E-02	0.133333333	0.846153846	0.157142857	1.427247451
Coinfection	216	25	25	0	362	136	226		1	0.115740741	0.20746888	0.375690608	0.62962963	0.28079298
Communicable Diseases, Emerging	4	0	0	0	7981	4	7977		0	0	0	5.01E-04	1	5.02E-07
Communicable Diseases	30128	2	0	2	7981	4863	3118		0	0	0	0.60932214	0.161411312	0.963428977
Community-Acquired Infections	31	0	0	0	56	19	37		0	0	0	0.339285714	0.612903226	0.241789819
Conjunctivitis, Bacterial	76	0	0	0	207	34	173		0	0	0	0.164251208	0.447368421	8.82E-02
Conjunctivitis, Inclusion	10	0	0	0	207	6	201		0	0	0	2.90E-02	0.6	2.67E-03
Corneal Ulcer	43	14	14	0	52	32	20		1	0.325581395	0.49122807	0.615384615	0.744186047	0.55708502
Corynebacterium Infections	235	0	0	0	0	0	0		0	0	0	0	0	0
Cross Infection	441	0	0	0	82	36	46		0	0	0	0.43902439	8.16E-02	0.740381476
Cryptococcosis	59	3	2	1	43	33	10		0.666666667	3.39E-02	6.45E-02	0.76744186	0.559322034	0.887824897
Dermatomycoses	215	1	1	0	8	5	3		1	4.65E-03	9.26E-03	0.625	2.33E-02	1.205156951
Diphtheria	314	103	93	10	347	244	103		0.902912621	0.296178344	0.446043165	0.703170029	0.777070064	0.668064717
Discitis	9	0	0	0	4	2	2		0	0	0	0.5	0.222222222	0.692307692
Diverticular Diseases	167	0	0	0	46	28	18		0	0	0	0.608695652	0.167664671	0.954480506
Diverticulitis, Colonic	14	0	0	0	86	5	81		0	0	0	5.81E-02	0.357142857	1.63E-02
Diverticulitis	110	34	34	0	86	69	17		1	0.309090909	0.472222222	0.802325581	0.627272727	0.90056953
Diverticulum, Colon	10	0	0	0	32	4	28		0	0	0	0.125	0.4	5.95E-02
Diverticulum	163	2	2	0	32	20	12		1	1.23E-02	2.42E-02	0.625	0.122699387	1.044871795
Dysentery, Bacillary	42	0	0	0	52	8	44		0	0	0	0.153846154	0.19047619	0.137479542
Empyema, Pleural	14	0	0	0	38	6	32		0	0	0	0.157894737	0.428571429	8.50E-02
Empyema	34	13	12	1	38	20	18		0.923076923	0.352941176	0.510638298	0.526315789	0.588235294	0.497076023
Endocarditis, Bacterial	71	0	0	0	97	25	72		0	0	0	0.257731959	0.352112676	0.21784487
Endocarditis, Subacute Bacterial	11	0	0	0	97	1	96		0	0	0	1.03E-02	9.09E-02	2.10E-03
Endophthalmitis	48	9	6	3	97	22	75		0.666666667	0.125	0.210526316	0.226804124	0.458333333	0.150159972
Endotoxemia	93	39	36	3	0	0	0		0.923076923	0.387096774	0.545454545	0	0	0
Enterobacteriaceae Infections	178	0	0	0	12	8	4		0	0	0	0.666666667	4.49E-02	1.249122807
Enterocolitis, Pseudomembranous	23	0	0	0	181	8	173		0	0	0	4.42E-02	0.347826087	9.97E-03
Erysipelas	10	3	3	0	10	7	3		1	0.3	0.461538462	0.7	0.7	0.7
Erythema Chronicum Migrans	22	0	0	0	12	11	1		0	0	0	0.916666667	0.5	1.18627451
Escherichia coli Infections	34	0	0	0	28	19	9		0	0	0	0.678571429	0.558823529	0.744239631
Extensively Drug-Resistant Tuberculosis	30	0	0	0	21	12	9		0	0	0	0.571428571	0.4	0.672268908
Eye Infections, Bacterial	85	0	0	0	73	21	52		0	0	0	0.287671233	0.247058824	0.309519681
Eye Infections, Fungal	3	0	0	0	73	3	70		0	0	0	4.11E-02	1	3.24E-03
Eye Infections	256	0	0	0	73	44	29		0	0	0	0.602739726	0.171875	0.938002248
Fasciitis, Necrotizing	17	0	0	0	64	8	56		0	0	0	0.125	0.470588235	5.25E-02
Focal Infection, Dental	2	0	0	0	16	1	15		0	0	0	0.0625	0.5	1.39E-02
Focal Infection	11	0	0	0	16	3	13		0	0	0	0.1875	0.272727273	0.152777778
Fournier Gangrene	8	0	0	0	4	4	0		0	0	0	1	0.5	1.333333333
Fungemia	81	5	5	0	31	25	6		1	6.17E-02	0.11627907	0.806451613	0.308641975	1.166474654
Furunculosis	6	1	1	0	5	5	0		1	0.166666667	0.285714286	1	0.833333333	1.090909091
Fusariosis	4	1	1	0	3	1	2		1	0.25	0.4	0.333333333	0.25	0.380952381
Gas Gangrene	7	0	0	0	6	4	2		0	0	0	0.666666667	0.571428571	0.717948718
Gingivitis, Necrotizing Ulcerative	1	0	0	0	148	0	148		0	0	0	0	0	0
Glanders	4	0	0	0	8	1	7		0	0	0	0.125	0.25	8.33E-02
Gonorrhea	105	18	18	0	141	58	83		1	0.171428571	0.292682927	0.411347518	0.552380952	0.35115032
Gram-Negative Bacterial Infections	1310	0	0	0	26	21	5		0	0	0	0.807692308	0.016030534	1.58394749
Gram-Positive Bacterial Infections	2345	0	0	0	34	30	4		0	0	0	0.882352941	1.28E-02	1.739485201
Haemophilus Infections	179	0	0	0	177	137	40		0	0	0	0.774011299	0.765363128	0.778359678
Healthcare-Associated Pneumonia	90	0	0	0	0	0	0		0	0	0	0	0	0
Helicobacter Infections	114	0	0	0	34	32	2		0	0	0	0.941176471	0.280701754	1.449920509
Hidradenitis Suppurativa	98	20	20	0	21	21	0		1	0.204081633	0.338983051	1	0.214285714	1.647058824
Histoplasmosis	26	14	14	0	30	21	9		1	0.538461538	0.7	0.7	0.807692308	0.65
Hordeolum	2	2	2	0	6	2	4		1	1	1	0.333333333	1	0.166666667
Impetigo	26	15	15	0	32	21	11		1	0.576923077	0.731707317	0.65625	0.807692308	0.588362069
Infection	30141	3461	3395	66	7981	4853	3128		0.980930367	0.112637271	0.202071305	0.608069164	0.16100992	0.961534688
Intraabdominal Infections	592	4	4	0	99	70	29		1	6.76E-03	1.34E-02	0.707070707	0.118243243	1.211536494
Invasive Fungal Infections	250	42	42	0	0	0	0		1	0.168	0.287671233	0	0	0
Invasive Pulmonary Aspergillosis	33	16	16	0	23	18	5		1	0.484848485	0.653061224	0.782608696	0.545454545	0.922360248
Keratoconjunctivitis, Infectious	1	0	0	0	56	0	56		0	0	0	0	0	0
Klebsiella Infections	45	0	0	0	5	4	1		0	0	0	0.8	8.89E-02	1.44
Laboratory Infection	1	0	0	0	11	0	11		0	0	0	0	0	0
Latent Tuberculosis	164	52	52	0	97	76	21		1	0.317073171	0.481481481	0.783505155	0.463414634	0.98463483
Legionellosis	8	1	1	0	3	3	0		1	0.125	0.222222222	1	0.375	1.454545455
Legionnaires%27 Disease	8	0	0	0	23	3	20		0	0	0	0.130434783	0.375	6.73E-02
Leprosy, Lepromatous	2	0	0	0	37	2	35		0	0	0	5.41E-02	1	5.54E-03
Leprosy, Multibacillary	4	0	0	0	37	3	34		0	0	0	8.11E-02	0.75	0.015820699
Leprosy	31	15	14	1	37	18	19		0.933333333	0.451612903	0.608695652	0.486486486	0.580645161	0.443561208
Leptospirosis	11	3	3	0	7	5	2		1	0.272727273	0.428571429	0.714285714	0.454545455	0.873015873
Listeriosis	4	1	1	0	1	1	0		1	0.25	0.4	1	0.25	1.6
Liver Abscess, Amebic	2	0	0	0	12	2	10		0	0	0	0.166666667	1	4.76E-02
Liver Abscess, Pyogenic	4	0	0	0	12	3	9		0	0	0	0.25	0.75	0.125
Liver Abscess	10	4	4	0	12	7	5		1	0.4	0.571428571	0.583333333	0.7	0.53030303
Lung Abscess	3	0	0	0	7	3	4		0	0	0	0.428571429	1	0.257142857
Lung Diseases, Fungal	147	0	0	0	3286	10	3276		0	0	0	3.04E-03	6.80E-02	2.61E-04
Lyme Disease	73	14	13	1	36	27	9		0.928571429	0.178082192	0.298850575	0.75	0.369863014	1.004587156
Lyme Neuroborreliosis	9	4	4	0	6	6	0		1	0.444444444	0.615384615	1	0.666666667	1.2
Mastoiditis	4	1	1	0	3	3	0		1	0.25	0.4	1	0.75	1.142857143
Melioidosis	9	3	3	0	4	4	0		1	0.333333333	0.5	1	0.444444444	1.384615385
Meningitis, Bacterial	136	0	0	0	387	69	318		0	0	0	0.178294574	0.507352941	0.092726815
Meningitis, Cryptococcal	45	0	0	0	387	32	355		0	0	0	0.082687339	0.711111111	1.72E-02
Meningitis, Fungal	45	0	0	0	387	32	355		0	0	0	0.082687339	0.711111111	1.72E-02
Meningitis, Meningococcal	101	0	0	0	387	57	330		0	0	0	0.147286822	0.564356436	6.10E-02
Meningitis, Pneumococcal	5	0	0	0	387	4	383		0	0	0	1.03E-02	0.8	2.64E-04
Meningococcal Infections	262	0	0	0	167	144	23		0	0	0	0.862275449	0.549618321	1.053222227
Microsporidiosis	1	1	1	0	2	1	1		1	1	1	0.5	1	0.333333333
Mucormycosis	11	2	2	0	4	3	1		1	0.181818182	0.307692308	0.75	0.272727273	1.1
Mycetoma	2	0	0	0	1	1	0		0	0	0	1	0.5	1.333333333
Mycobacterium avium-intracellulare Infection	63	0	0	0	41	39	2		0	0	0	0.951219512	0.619047619	1.152439024
Mycobacterium Infections, Nontuberculous	89	0	0	0	73	21	52		0	0	0	0.287671233	0.235955056	0.316083206
Mycobacterium Infections	1172	0	0	0	73	61	12		0	0	0	0.835616438	5.20E-02	1.573240909
Mycoplasma Infections	37	0	0	0	5	5	0		0	0	0	1	0.135135135	1.761904762
Mycoses	1442	4	4	0	719	557	162		1	2.77E-03	5.53E-03	0.774687065	0.386269071	1.033872048
Neisseriaceae Infections	352	0	0	0	1	1	0		0	0	0	1	2.84E-03	1.994334278
Neonatal Sepsis	115	13	13	0	77	40	37		1	0.113043478	0.203125	0.519480519	0.347826087	0.622294372
Neuroaspergillosis	1	0	0	0	1	1	0		0	0	0	1	1	1
Neurosyphilis	4	1	1	0	5	3	2		1	0.25	0.4	0.6	0.75	0.533333333
Onychomycosis	119	65	65	0	81	76	5		1	0.546218487	0.706521739	0.938271605	0.638655462	1.11654321
Ophthalmia Neonatorum	2	0	0	0	1	1	0		0	0	0	1	0.5	1.333333333
Opportunistic Infections	208	10	9	1	462	171	291		0.9	4.33E-02	8.26E-02	0.37012987	0.822115385	0.229811979
Osteomyelitis	79	21	21	0	76	36	40		1	0.265822785	0.42	0.473684211	0.455696203	0.482852292
Otitis Media, Suppurative	8	0	0	0	196	4	192		0	0	0	2.04E-02	0.5	1.60E-03
Otomycosis	6	2	2	0	2	2	0		1	0.333333333	0.5	1	0.333333333	1.5
Paratuberculosis	3	1	1	0	2	1	1		1	0.333333333	0.5	0.5	0.333333333	0.6
Paratyphoid Fever	7	0	0	0	9	7	2		0	0	0	0.777777778	1	0.680555556
Paronychia	3	0	0	0	2	0	2		0	0	0	0	0	0
Pelvic Infection	71	1	1	0	16	5	11		1	1.41E-02	2.78E-02	0.3125	7.04E-02	0.510057471
Pelvic Inflammatory Disease	71	11	11	0	113	17	96		1	0.154929577	0.268292683	0.150442478	0.23943662	0.116102347
Periapical Abscess	9	0	0	0	2	1	1		0	0	0	0.5	0.111111111	0.818181818
Pericarditis, Tuberculous	1	0	0	0	44	1	43		0	0	0	2.27E-02	1	1.01E-03
Peritonitis, Tuberculous	4	0	0	0	184	2	182		0	0	0	1.09E-02	0.5	4.63E-04
Peritonitis	167	47	47	0	184	81	103		1	0.281437126	0.439252336	0.440217391	0.48502994	0.418896321
Peritonsillar Abscess	11	3	3	0	9	4	5		1	0.272727273	0.428571429	0.444444444	0.363636364	0.488888889
Pinta	2	0	0	0	2	1	1		0	0	0	0.5	0.5	0.5
Plague	15	9	8	1	70	9	61		0.888888889	0.533333333	0.666666667	0.128571429	0.6	4.54E-02
Pneumococcal Infections	256	0	0	0	113	91	22		0	0	0	0.805309735	0.35546875	1.117394537
Pneumocystis Infections	82	0	0	0	9	7	2		0	0	0	0.777777778	8.54E-02	1.401709402
Pneumonia, Bacterial	173	0	0	0	1846	88	1758		0	0	0	0.047670639	0.50867052	8.17E-03
Pneumonia, Mycoplasma	19	0	0	0	1846	10	1836		0	0	0	5.42E-03	0.526315789	1.10E-04
Pneumonia, Pneumococcal	41	0	0	0	1846	19	1827		0	0	0	1.03E-02	0.463414634	4.47E-04
Pneumonia, Pneumocystis	109	0	0	0	1846	68	1778		0	0	0	3.68E-02	0.623853211	4.11E-03
Pneumonia, Staphylococcal	9	0	0	0	1846	4	1842		0	0	0	2.17E-03	0.444444444	2.10E-05
Pneumonia, Ventilator-Associated	268	0	0	0	1846	149	1697		0	0	0	0.08071506	0.555970149	0.020465124
Post-Lyme Disease Syndrome	10	0	0	0	0	0	0		0	0	0	0	0	0
Pregnancy Complications, Infectious	47	0	0	0	208	33	175		0	0	0	0.158653846	0.70212766	5.85E-02
Prosthesis-Related Infections	23	0	0	0	9	9	0		0	0	0	1	0.391304348	1.4375
Proteus Infections	14	0	0	0	1	1	0		0	0	0	1	7.14E-02	1.866666667
Pseudomonas Infections	149	0	0	0	38	32	6		0	0	0	0.842105263	0.214765101	1.341964537
Puerperal Infection	7	0	0	0	19	4	15		0	0	0	0.210526316	0.571428571	0.113360324
Pulmonary Aspergillosis	62	19	19	0	26	20	6		1	0.306451613	0.469135802	0.769230769	0.322580645	1.083916084
Pyomyositis	2	0	0	0	1	0	1		0	0	0	0	0	0
Pyuria	5	2	2	0	11	4	7		1	0.4	0.571428571	0.363636364	0.8	0.227272727
Q Fever	9	3	3	0	7	6	1		1	0.333333333	0.5	0.857142857	0.666666667	0.964285714
Relapsing Fever	2	1	1	0	9	2	7		1	0.5	0.666666667	0.222222222	1	8.08E-02
Reproductive Tract Infections	6	0	0	0	18	1	17		0	0	0	5.56E-02	0.166666667	2.78E-02
Respiratory Tract Infections	6340	68	68	0	727	411	316		1	1.07E-02	2.12E-02	0.565337001	6.48E-02	1.014358735
Retropharyngeal Abscess	1	0	0	0	0	0	0		0	0	0	0	0	0
Rheumatic Fever	51	2	2	0	62	15	47		1	3.92E-02	7.55E-02	0.241935484	0.294117647	0.218384242
Rheumatic Heart Disease	30	11	11	0	39	16	23		1	0.366666667	0.536585366	0.41025641	0.533333333	0.356744705
Rhinoscleroma	2	0	0	0	1	1	0		0	0	0	1	0.5	1.333333333
Rickettsia Infections	14	0	0	0	7	5	2		0	0	0	0.714285714	0.357142857	0.952380952
Salmonella Infections	60	1	1	0	7	5	2		1	1.67E-02	3.28E-02	0.714285714	8.33E-02	1.279317697
Schistosomiasis haematobia	13	0	0	0	12	8	4		0	0	0	0.666666667	0.615384615	0.693333333
Scrub Typhus	10	3	3	0	6	5	1		1	0.3	0.461538462	0.833333333	0.5	1.041666667
Sepsis	1890	417	324	93	1387	680	707		0.776978417	0.171428571	0.280884265	0.490266763	0.35978836	0.565519794
Sexually Transmitted Diseases, Bacterial	191	0	0	0	671	63	608		0	0	0	9.39E-02	0.329842932	4.16E-02
Sexually Transmitted Diseases	4226	9	9	0	671	353	318		1	2.13E-03	4.25E-03	0.526080477	0.083530525	0.907991054
Shock, Septic	667	0	0	0	1520	278	1242		0	0	0	0.182894737	0.416791604	0.111559936
Skin Diseases, Bacterial	253	0	0	0	583	29	554		0	0	0	4.97E-02	0.114624506	3.01E-02
Skin Diseases, Infectious	1133	0	0	0	583	80	503		0	0	0	0.137221269	7.06E-02	0.181202445
Soft Tissue Infections	86	28	28	0	95	57	38		1	0.325581395	0.49122807	0.6	0.662790698	0.570165746
Spondylitis	712	161	135	26	213	170	43		0.838509317	0.189606742	0.309278351	0.798122066	0.238764045	1.228676564
Sporotrichosis	3	3	3	0	3	3	0		1	1	1	1	1	1
Staphylococcal Infections	233	2	2	0	84	66	18		1	8.58E-03	1.70E-02	0.785714286	0.283261803	1.155024786
Staphylococcal Skin Infections	55	0	0	0	28	28	0		0	0	0	1	0.509090909	1.325301205
Streptococcal Infections	449	9	8	1	67	46	21		0.888888889	1.78E-02	3.49E-02	0.686567164	0.102449889	1.194839755
Superinfection	3	1	1	0	37	2	35		1	0.333333333	0.5	5.41E-02	0.666666667	8.11E-03
Suppuration	401	0	0	0	39	13	26		0	0	0	0.333333333	3.24E-02	0.607575758
Surgical Wound Infection	468	9	9	0	356	222	134		1	1.92E-02	3.77E-02	0.623595506	0.474358974	0.70835606
Syphilis, Congenital	4	0	0	0	117	1	116		0	0	0	8.55E-03	0.25	5.65E-04
Syphilis, Latent	1	0	0	0	117	1	116		0	0	0	8.55E-03	1	1.45E-04
Syphilis	71	18	18	0	117	39	78		1	0.253521127	0.404494382	0.333333333	0.549295775	0.25177305
Tetanus	327	107	98	9	445	258	187		0.91588785	0.29969419	0.451612903	0.579775281	0.788990826	0.491156779
Tick-Borne Diseases	111	0	0	0	7	6	1		0	0	0	0.857142857	5.41E-02	1.612590799
Tinea Capitis	10	5	4	1	7	6	1		0.8	0.4	0.533333333	0.857142857	0.6	1.008403361
Tinea Pedis	59	32	32	0	44	38	6		1	0.542372881	0.703296703	0.863636364	0.644067797	0.98940865
Tinea Versicolor	4	0	0	0	3	1	2		0	0	0	0.333333333	0.25	0.380952381
Tinea	203	43	42	1	58	54	4		0.976744186	0.206896552	0.341463415	0.931034483	0.266009852	1.448275862
Toxemia	2151	1	1	0	398	19	379		1	4.65E-04	9.29E-04	4.77E-02	8.83E-03	8.06E-02
Toxoplasmosis, Cerebral	11	0	0	0	41	10	31		0	0	0	0.243902439	0.909090909	0.103189493
Trachoma	35	45	19	26	28	23	5		0.422222222	0.542857143	0.475	0.821428571	0.657142857	0.912698413
Treponemal Infections	66	0	0	0	2	2	0		0	0	0	1	3.03E-02	1.941176471
Tuberculoma	1	0	0	0	1	0	1		0	0	0	0	0	0
Tuberculosis, Central Nervous System	19	0	0	0	945	8	937		0	0	0	8.47E-03	0.421052632	3.34E-04
Tuberculosis, Lymph Node	4	0	0	0	945	3	942		0	0	0	3.17E-03	0.75	2.68E-05
Tuberculosis, Meningeal	18	0	0	0	945	7	938		0	0	0	7.41E-03	0.388888889	2.77E-04
Tuberculosis, Miliary	2	0	0	0	945	2	943		0	0	0	2.12E-03	1	8.94E-06
Tuberculosis, Multidrug-Resistant	105	0	0	0	945	42	903		0	0	0	4.44E-02	0.4	8.89E-03
Tuberculosis, Osteoarticular	4	0	0	0	945	1	944		0	0	0	1.06E-03	0.25	8.92E-06
Tuberculosis, Pleural	8	0	0	0	945	7	938		0	0	0	7.41E-03	0.875	1.24E-04
Tuberculosis, Pulmonary	231	0	0	0	945	119	826		0	0	0	0.125925926	0.515151515	4.95E-02
Tuberculosis, Spinal	3	0	0	0	945	0	945		0	0	0	0	0	0
Tuberculosis	841	440	346	94	945	508	437		0.786363636	0.411414982	0.540202966	0.537566138	0.604042806	0.506263294
Tularemia	4	1	1	0	4	3	1		1	0.25	0.4	0.75	0.75	0.75
Typhlitis	1	0	0	0	2	0	2		0	0	0	0	0	0
Typhoid Fever	58	6	6	0	39	30	9		1	0.103448276	0.1875	0.769230769	0.517241379	0.919904837
Typhus, Epidemic Louse-Borne	8	0	0	0	6	3	3		0	0	0	0.5	0.375	0.571428571
Ureaplasma Infections	2	0	0	0	3	2	1		0	0	0	0.666666667	1	0.533333333
Urinary Tract Infections	567	88	88	0	518	276	242		1	0.155202822	0.26870229	0.532818533	0.486772487	0.556881305
Vaginosis, Bacterial	154	0	0	0	45	28	17		0	0	0	0.622222222	0.181818182	0.963037409
Vibrio Infections	59	1	0	1	6	6	0		0	0	0	1	0.101694915	1.815384615
Waterborne Diseases	5	0	0	0	9	3	6		0	0	0	0.333333333	0.6	0.238095238
Weil Disease	11	0	0	0	7	5	2		0	0	0	0.714285714	0.454545455	0.873015873
Whipple Disease	1	0	0	0	3	0	3		0	0	0	0	0	0
Whooping Cough	333	0	0	0	294	235	59		0	0	0	0.799319728	0.705705706	0.84903818
Wound Infection	566	1	0	1	505	204	301		0	0	0	0.403960396	0.360424028	0.426968411
Yaws	14	53	0	53	11	7	4		0	0	0	0.636363636	0.5	0.712727273
Yersinia Infections	10	3	0	3	0	0	0		0	0	0	0	0	0
Yersinia pseudotuberculosis Infections	1	0	0	0	0	0	0		0	0	0	0	0	0
Zygomycosis	11	0	0	0	8	5	3		0	0	0	0.625	0.454545455	0.723684211
									0.380628995	0.108558193	0.152163611	0.470856705	0.424760777	0.600338282
Sub cateogory	Answer total count	clinical.gov total counted	clinical.gov matched counted	clinical.gov not matched counted	clips total counted	clips matched counted	clips not matched counted		clinical.gov precision	clinical.gov recall	clinical.gov f1-score	clips precision	clips recall	clips f1_score
Adjustment Disorders	37	0	0	0	22	13	9		0	0	0	0.590909091	0.351351351	0.741140216
Affective Disorders, Psychotic	26	0	0	0	684	13	671		0	0	0	1.90E-02	0.5	1.39E-03
Affective Symptoms	52	6	5	1	56	11	45		0.833333333	9.62E-02	0.172413793	0.196428571	0.211538462	0.189153439
Aggression	707	41	39	2	1700	336	1364		0.951219512	5.52E-02	0.104278075	0.197647059	0.475247525	0.116108409
Agnosia	143	1	1	0	2	1	1		1	6.99E-03	1.39E-02	0.5	6.99E-03	0.986206897
Agoraphobia	49	11	11	0	44	27	17		1	0.224489796	0.366666667	0.613636364	0.551020408	0.646627566
AIDS Dementia Complex	41	6	6	0	38	26	12		1	0.146341463	0.255319149	0.684210526	0.634146341	0.710193205
Alcohol Abstinence	12	5	5	0	0	0	0		1	0.416666667	0.588235294	0	0	0
Alcohol Amnestic Disorder	1	0	0	0	1	1	0		0	0	0	1	1	1
Alcohol Drinking in College	18	0	0	0	0	0	0		0	0	0	0	0	0
Alcohol Drinking	917	14	14	0	0	0	0		1	1.53E-02	3.01E-02	0	0	0
Alcohol Withdrawal Delirium	9	1	1	0	9	3	6		1	0.111111111	0.2	0.333333333	0.333333333	0.333333333
Alcohol-Related Disorders	1327	0	0	0	73	66	7		0	0	0	0.904109589	4.97E-02	1.713933464
Alcoholic Intoxication	73	0	0	0	112	31	81		0	0	0	0.276785714	0.424657534	0.218436293
Alcoholic Korsakoff Syndrome	1	0	0	0	1	1	0		0	0	0	1	1	1
Alcoholism	1071	77	75	2	703	533	170		0.974025974	7.00E-02	0.130662021	0.758179232	0.497665733	0.915456547
Alzheimer Disease	2319	100	100	0	1640	1292	348		1	0.043122035	8.27E-02	0.787804878	0.557136697	0.922919683
Amnesia, Anterograde	1	0	0	0	237	0	237		0	0	0	0	0	0
Amnesia, Transient Global	4	0	0	0	237	1	236		0	0	0	4.22E-03	0.25	1.40E-04
Amnesia	103	6	5	1	237	70	167		0.833333333	4.85E-02	0.091743119	0.29535865	0.67961165	0.178952594
Amphetamine-Related Disorders	50	0	0	0	29	29	0		0	0	0	1	0.58	1.265822785
Anhedonia	44	3	1	2	62	11	51		0.333333333	2.27E-02	4.26E-02	0.177419355	0.25	0.14729154
Anorexia Nervosa	223	95	81	14	143	103	40		0.852631579	0.3632287	0.509433962	0.72027972	0.461883408	0.877717911
Antisocial Personality Disorder	27	0	0	0	22	9	13		0	0	0	0.409090909	0.333333333	0.450834879
Anxiety, Separation	45	0	0	0	3771	35	3736		0	0	0	9.28E-03	0.777777778	2.19E-04
Anxiety Disorders	3416	85	66	19	3781	1332	2449		0.776470588	1.93E-02	3.77E-02	0.352287755	0.389929742	0.334421278
Aphasia, Primary Progressive	181	0	0	0	134	12	122		0	0	0	8.96E-02	6.63E-02	0.102914001
Apraxia, Ideomotor	4	0	0	0	38	3	35		0	0	0	7.89E-02	0.75	1.50E-02
Apraxias	44	0	0	0	38	21	17		0	0	0	0.552631579	0.477272727	0.593068036
Asperger Syndrome	73	3	2	1	81	62	19		0.666666667	2.74E-02	5.26E-02	0.765432099	0.849315068	0.725669392
Attention Deficit and Disruptive Behavior Disorders	1007	0	0	0	295	216	79		0	0	0	0.73220339	0.21449851	1.132609545
Attention Deficit Disorder with Hyperactivity	1115	0	0	0	295	231	64		0	0	0	0.783050847	0.207174888	1.23844212
Auditory Perceptual Disorders	23	0	0	0	16	13	3		0	0	0	0.8125	0.565217391	0.958333333
Autism Spectrum Disorder	1000	192	186	6	360	298	62		0.96875	0.186	0.312080537	0.827777778	0.298	1.217320261
Autistic Disorder	1069	24	24	0	578	487	91		1	2.25E-02	4.39E-02	0.842560554	0.455565949	1.093742844
Behavior, Addictive	809	0	0	0	0	0	0		0	0	0	0	0	0
Behavioral Symptoms	7031	6	6	0	157	39	118		1	8.53E-04	1.71E-03	0.248407643	5.55E-03	0.485963868
Binge Drinking	43	4	4	0	0	0	0		1	9.30E-02	0.170212766	0	0	0
Binge-Eating Disorder	229	7	7	0	148	90	58		1	3.06E-02	5.93E-02	0.608108108	0.3930131	0.738762635
Bipolar and Related Disorders	1188	0	0	0	0	0	0		0	0	0	0	0	0
Bipolar Disorder	1097	364	296	68	1060	729	331		0.813186813	0.2698268	0.405201916	0.687735849	0.664539654	0.699532894
Body Dysmorphic Disorders	35	0	0	0	23	17	6		0	0	0	0.739130435	0.485714286	0.892053973
Borderline Personality Disorder	151	67	65	2	239	80	159		0.970149254	0.430463576	0.596330275	0.334728033	0.529801325	0.259199657
Bulimia Nervosa	234	35	33	2	145	99	46		0.942857143	0.141025641	0.24535316	0.682758621	0.423076923	0.843089801
Bullying	22	4	4	0	16	5	11		1	0.181818182	0.307692308	0.3125	0.227272727	0.361842105
Burnout, Professional	81	0	0	0	0	0	0		0	0	0	0	0	0
Burnout, Psychological	192	0	0	0	0	0	0		0	0	0	0	0	0
Cataplexy	35	4	4	0	29	19	10		1	0.114285714	0.205128205	0.655172414	0.542857143	0.716594828
Catatonia	10	0	0	0	12	3	9		0	0	0	0.25	0.3	0.227272727
Charles Bonnet Syndrome	1	0	0	0	0	0	0		0	0	0	0	0	0
Child Behavior Disorders	21	1	1	0	16	10	6		1	4.76E-02	9.09E-02	0.625	0.476190476	0.709459459
Child Development Disorders, Pervasive	968	0	0	0	266	122	144		0	0	0	0.458646617	0.126033058	0.719562277
Childhood-Onset Fluency Disorder	1	0	0	0	0	0	0		0	0	0	0	0	0
Cocaine-Related Disorders	400	0	0	0	165	161	4		0	0	0	0.975757576	0.4025	1.381603647
Cognition Disorders	2263	0	0	0	1573	516	1057		0	0	0	0.328035601	0.228015908	0.387040962
Cognitive Dysfunction	2284	100	97	3	2129	919	1210		0.97	4.25E-02	8.14E-02	0.431658055	0.402364273	0.446819397
Combat Disorders	42	0	0	0	29	27	2		0	0	0	0.931034483	0.642857143	1.101505585
Communication Disorders	603	3	2	1	51	13	38		0.666666667	3.32E-03	6.60E-03	0.254901961	0.021558872	0.47004857
Compassion Fatigue	11	1	1	0	7	2	5		1	9.09E-02	0.166666667	0.285714286	0.181818182	0.349206349
Compulsive Behavior	306	2	2	0	326	16	310		1	6.54E-03	0.012987013	0.049079755	5.23E-02	4.75E-02
Compulsive Personality Disorder	417	0	0	0	12	5	7		0	0	0	0.416666667	1.20E-02	0.81002331
Conduct Disorder	232	8	7	1	96	47	49		0.875	3.02E-02	5.83E-02	0.489583333	0.202586207	0.692581301
Confusion	714	27	21	6	394	86	308		0.777777778	2.94E-02	5.67E-02	0.218274112	0.120448179	0.281313566
Consciousness Disorders	381	1	1	0	6	4	2		1	2.62E-03	5.24E-03	0.666666667	0.010498688	1.312661499
Conversion Disorder	128	2	2	0	17	12	5		1	0.015625	3.08E-02	0.705882353	0.09375	1.246247465
Creutzfeldt-Jakob Syndrome	5	0	0	0	8	3	5		0	0	0	0.375	0.6	0.288461538
Cyberbullying	6	0	0	0	0	0	0		0	0	0	0	0	0
Cyclothymic Disorder	6	0	0	0	8	3	5		0	0	0	0.375	0.5	0.321428571
Delirium	763	176	172	4	426	276	150		0.977272727	0.22542595	0.366347178	0.647887324	0.361730013	0.831518971
Delusions	43	5	5	0	165	19	146		1	0.11627907	0.208333333	0.115151515	0.441860465	4.76E-02
Dementia, Multi-Infarct	15	0	0	0	1230	1	1229		0	0	0	8.13E-04	6.67E-02	1.96E-05
Dementia, Vascular	121	0	0	0	1230	46	1184		0	0	0	3.74E-02	0.380165289	6.70E-03
Dementia	2903	444	341	103	1230	746	484		0.768018018	0.117464692	0.203764565	0.606504065	0.256975543	0.852011275
Dependent Personality Disorder	1	0	0	0	0	0	0		0	0	0	0	0	0
Depersonalization	5	3	3	0	13	3	10		1	0.6	0.75	0.230769231	0.6	0.128205128
Depression, Postpartum	253	0	0	0	5563	86	5477		0	0	0	1.55E-02	0.339920949	1.34E-03
Depression	6799	1980	1858	122	5563	3185	2378		0.938383838	0.273275482	0.423282834	0.572532806	0.468451243	0.629776824
Depressive Disorder, Major	2140	0	0	0	6833	1361	5472		0	0	0	0.199180448	0.635981308	0.095006388
Depressive Disorder, Treatment-Resistant	267	0	0	0	6833	123	6710		0	0	0	1.80E-02	0.460674157	1.35E-03
Depressive Disorder	5673	643	528	115	6833	3103	3730		0.821150855	9.31E-02	0.167194427	0.454119713	0.546976908	0.411997622
Developmental Disabilities	1081	11	10	1	266	166	100		0.909090909	9.25E-03	1.83E-02	0.62406015	0.153561517	1.001646656
Disorders of Excessive Somnolence	108	0	0	0	68684	27	68657		0	0	0	3.93E-04	0.25	1.23E-06
Disruptive, Impulse Control, and Conduct Disorders	155	0	0	0	0	0	0		0	0	0	0	0	0
Dissociative Disorders	127	3	3	0	19	17	2		1	2.36E-02	4.62E-02	0.894736842	0.133858268	1.556596972
Dissociative Identity Disorder	3	0	0	0	2	0	2		0	0	0	0	0	0
Diurnal Enuresis	8	0	0	0	8	3	5		0	0	0	0.375	0.375	0.375
Drinking Behavior	626	4	4	0	0	0	0		1	6.39E-03	1.27E-02	0	0	0
Drug-Seeking Behavior	5	0	0	0	0	0	0		0	0	0	0	0	0
Dyscalculia	4	1	1	0	1	1	0		1	0.25	0.4	1	0.25	1.6
Dyslexia, Acquired	2	0	0	0	38	2	36		0	0	0	5.26E-02	1	5.26E-03
Dyslexia	68	13	13	0	38	28	10		1	0.191176471	0.320987654	0.736842105	0.411764706	0.945382324
Dyspareunia	87	6	5	1	84	36	48		0.833333333	5.75E-02	0.107526882	0.428571429	0.413793103	0.436090226
Dyssomnias	3391	0	0	0	659	303	356		0	0	0	0.459787557	8.94E-02	0.769945484
Dysthymic Disorder	68	6	6	0	90	55	35		1	8.82E-02	0.162162162	0.611111111	0.808823529	0.526019691
Emergence Delirium	120	14	14	0	0	0	0		1	0.116666667	0.208955224	0	0	0
Encopresis	6	3	3	0	5	4	1		1	0.5	0.666666667	0.8	0.666666667	0.872727273
Enuresis	1013	20	18	2	41	27	14		0.9	1.78E-02	3.48E-02	0.658536585	2.67E-02	1.265839774
Erectile Dysfunction	400	208	173	35	444	262	182		0.831730769	0.4325	0.569078947	0.59009009	0.655	0.5593271
Feeding and Eating Disorders of Childhood	26	0	0	0	0	0	0		0	0	0	0	0	0
Feeding and Eating Disorders	658	0	0	0	0	0	0		0	0	0	0	0	0
Female Athlete Triad Syndrome	7	0	0	0	2	2	0		0	0	0	1	0.285714286	1.555555556
Firesetting Behavior	1	0	0	0	1	1	0		0	0	0	1	1	1
Food Addiction	17	0	0	0	0	0	0		0	0	0	0	0	0
Frontotemporal Dementia	181	32	30	2	78	64	14		0.9375	0.165745856	0.281690141	0.820512821	0.35359116	1.146817147
Frontotemporal Lobar Degeneration	171	4	4	0	20	19	1		1	2.34E-02	4.57E-02	0.95	0.111111111	1.70104712
Gait Apraxia	5	1	1	0	4	4	0		1	0.2	0.333333333	1	0.8	1.111111111
Gambling	110	41	39	2	0	0	0		0.951219512	0.354545455	0.516556291	0	0	0
Gender Dysphoria	26	0	0	0	3	2	1		0	0	0	0.666666667	7.69E-02	1.195402299
Hallucinations	91	27	27	0	257	45	212		1	0.296703297	0.457627119	0.175097276	0.494505495	9.16E-02
Hearing Loss, Functional	3	0	0	0	399	0	399		0	0	0	0	0	0
Heroin Dependence	90	7	7	0	90	71	19		1	7.78E-02	0.144329897	0.788888889	0.788888889	0.788888889
Hoarding Disorder	20	6	6	0	10	9	1		1	0.3	0.461538462	0.9	0.45	1.2
Huntington Disease	184	27	26	1	554	108	446		0.962962963	0.141304348	0.246445498	0.194945848	0.586956522	9.72E-02
Hypersomnolence, Idiopathic	14	0	0	0	13	0	13		0	0	0	0	0	0
Hypochondriasis	12	5	5	0	11	9	2		1	0.416666667	0.588235294	0.818181818	0.75	0.853754941
Hysteria	38	0	0	0	17	12	5		0	0	0	0.705882353	0.315789474	0.97540107
Illness Behavior	15	4	4	0	0	0	0		1	0.266666667	0.421052632	0	0	0
Illusions	7	0	0	0	23	3	20		0	0	0	0.130434783	0.428571429	6.09E-02
Impulsive Behavior	440	1	1	0	0	0	0		1	2.27E-03	4.54E-03	0	0	0
Inhalant Abuse	1	0	0	0	0	0	0		0	0	0	0	0	0
Intellectual Disability	705	13	13	0	227	94	133		1	1.84E-02	3.62E-02	0.414096916	0.133333333	0.626477094
Jet Lag Syndrome	11	0	0	0	17	5	12		0	0	0	0.294117647	0.454545455	0.231092437
Kleine-Levin Syndrome	2	1	1	0	1	1	0		1	0.5	0.666666667	1	0.5	1.333333333
Korsakoff Syndrome	5	0	0	0	9	2	7		0	0	0	0.222222222	0.4	0.158730159
Learning Disorders	107	0	0	0	21	9	12		0	0	0	0.428571429	8.41E-02	0.716517857
Lethargy	5	1	1	0	73	4	69		1	0.2	0.333333333	5.48E-02	0.8	7.02E-03
Lewy Body Disease	95	4	3	1	55	35	20		0.75	3.16E-02	6.06E-02	0.636363636	0.368421053	0.806060606
Malingering	1	0	0	0	0	0	0		0	0	0	0	0	0
Marijuana Abuse	483	2	2	0	115	45	70		1	4.14E-03	8.25E-03	0.391304348	0.093167702	0.632107023
Marijuana Use	44	13	11	2	0	0	0		0.846153846	0.25	0.385964912	0	0	0
Memory Disorders	170	2	2	0	66	52	14		1	1.18E-02	2.33E-02	0.787878788	0.305882353	1.13507961
Mental Disorders	24741	56	41	15	2403	1574	829		0.732142857	1.66E-03	3.31E-03	0.655014565	6.36E-02	1.194055066
Mental Fatigue	35	1	1	0	22	8	14		1	2.86E-02	5.56E-02	0.363636364	0.228571429	0.446570973
Mood Disorders	4239	51	51	0	684	419	265		1	1.20E-02	2.38E-02	0.612573099	9.88E-02	1.054924789
Morphine Dependence	2	0	0	0	3	2	1		0	0	0	0.666666667	1	0.533333333
Motor Disorders	32	4	4	0	63	6	57		1	0.125	0.222222222	9.52E-02	0.1875	6.42E-02
Motor Skills Disorders	39	0	0	0	2	2	0		0	0	0	1	5.13E-02	1.902439024
Mutism	18	6	6	0	13	9	4		1	0.333333333	0.5	0.692307692	0.5	0.803970223
Narcolepsy	76	28	23	5	88	40	48		0.821428571	0.302631579	0.442307692	0.454545455	0.526315789	0.421286031
Neonatal Abstinence Syndrome	59	19	19	0	85	26	59		1	0.322033898	0.487179487	0.305882353	0.440677966	0.250653595
Neurasthenia	1	0	0	0	2	1	1		0	0	0	0.5	1	0.333333333
Neurobehavioral Manifestations	3242	0	0	0	156	48	108		0	0	0	0.307692308	1.48E-02	0.587132702
Neurocognitive Disorders	5267	8	8	0	28	20	8		1	1.52E-03	3.03E-03	0.714285714	3.80E-03	1.421017132
Neurodevelopmental Disorders	2587	9	9	0	89	56	33		1	3.48E-03	6.93E-03	0.629213483	2.16E-02	1.216573454
Neurotic Disorders	18	1	1	0	13	10	3		1	5.56E-02	0.105263158	0.769230769	0.555555556	0.893300248
Night Eating Syndrome	5	2	2	0	0	0	0		1	0.4	0.571428571	0	0	0
Nocturnal Enuresis	616	16	14	2	48	29	19		0.875	2.27E-02	4.43E-02	0.604166667	4.71E-02	1.120983936
Obsessive Behavior	1	0	0	0	0	0	0		0	0	0	0	0	0
Obsessive-Compulsive Disorder	414	75	74	1	321	230	91		0.986666667	0.178743961	0.302658487	0.716510903	0.555555556	0.807171467
Occupational Stress	137	2	2	0	0	0	0		1	1.46E-02	2.88E-02	0	0	0
Opioid-Related Disorders	626	0	0	0	179	179	0		0	0	0	1	0.285942492	1.555279503
Panic Disorder	186	79	77	2	182	128	54		0.974683544	0.413978495	0.581132075	0.703296703	0.688172043	0.710941233
Paranoid Disorders	20	0	0	0	32	8	24		0	0	0	0.25	0.4	0.192307692
Paraphilic Disorders	8	0	0	0	3	3	0		0	0	0	1	0.375	1.454545455
Parasomnias	3712	0	0	0	5	2	3		0	0	0	0.4	5.39E-04	0.798923863
Passive-Aggressive Personality Disorder	1	0	0	0	1	1	0		0	0	0	1	1	1
Pedophilia	5	1	1	0	3	3	0		1	0.2	0.333333333	1	0.6	1.25
Perceptual Disorders	365	0	0	0	17	4	13		0	0	0	0.235294118	0.010958904	0.449645827
Personality Disorders	630	9	9	0	176	117	59		1	1.43E-02	0.028169014	0.664772727	0.185714286	1.039222874
Phantom Limb	90	30	30	0	52	43	9		1	0.333333333	0.5	0.826923077	0.477777778	1.048212351
Phobia, Social	242	0	0	0	183	82	101		0	0	0	0.448087432	0.338842975	0.51029251
Phobic Disorders	327	0	0	0	183	120	63		0	0	0	0.655737705	0.366972477	0.840887175
Pica	2	10	0	10	5	1	4		0	0	0	0.2	0.5	0.114285714
Pick Disease of the Brain	181	0	0	0	78	64	14		0	0	0	0.820512821	0.35359116	1.146817147
Polydipsia, Psychogenic	4	0	0	0	11	2	9		0	0	0	0.181818182	0.5	0.096969697
Premature Ejaculation	70	33	33	0	44	43	1		1	0.471428571	0.640776699	0.977272727	0.614285714	1.20015949
Premenstrual Dysphoric Disorder	27	16	15	1	37	22	15		0.9375	0.555555556	0.697674419	0.594594595	0.814814815	0.501689189
Primary Progressive Nonfluent Aphasia	13	0	0	0	6	4	2		0	0	0	0.666666667	0.307692308	0.912280702
Problem Behavior	580	11	10	1	1114	244	870		0.909090909	1.72E-02	3.38E-02	0.219030521	0.420689655	0.14998548
Prosopagnosia	1	1	1	0	1	1	0		1	1	1	1	1	1
Psychological Trauma	53	8	8	0	31	10	21		1	0.150943396	0.262295082	0.322580645	0.188679245	0.407066052
Psychomotor Agitation	509	1	1	0	681	291	390		1	1.96E-03	3.92E-03	0.427312775	0.571709234	0.36554992
Psychomotor Disorders	404	0	0	0	3	2	1		0	0	0	0.666666667	4.95E-03	1.323505324
Psychoses, Substance-Induced	5	0	0	0	2403	4	2399		0	0	0	1.66E-03	0.8	6.91E-06
Psychotic Disorders	26148	24	24	0	882	789	93		1	9.18E-04	1.83E-03	0.894557823	3.02E-02	1.730736068
Quality of Life	6025	1727	1508	219	0	0	0		0.873190504	0.250290456	0.389060888	0	0	0
Reactive Attachment Disorder	1	0	0	0	1	1	0		0	0	0	1	1	1
REM Sleep Behavior Disorder	43	3	3	0	20	9	11		1	6.98E-02	0.130434783	0.45	0.209302326	0.614285714
REM Sleep Parasomnias	41	0	0	0	0	0	0		0	0	0	0	0	0
Restless Legs Syndrome	187	109	107	2	177	141	36		0.981651376	0.572192513	0.722972973	0.796610169	0.754010695	0.818495064
Schizophrenia, Catatonic	2	0	0	0	2208	2	2206		0	0	0	9.06E-04	1	1.64E-06
Schizophrenia, Childhood	8	0	0	0	2208	7	2201		0	0	0	3.17E-03	0.875	2.29E-05
Schizophrenia, Disorganized	4	0	0	0	2208	4	2204		0	0	0	1.81E-03	1	6.55E-06
Schizophrenia, Paranoid	27	0	0	0	2208	21	2187		0	0	0	9.51E-03	0.777777778	2.30E-04
Schizophrenia Spectrum and Other Psychotic Disorders	3018	0	0	0	2208	1887	321		0	0	0	0.854619565	0.625248509	0.987080692
Schizophrenia	2544	1414	1105	309	2208	1564	644		0.781471004	0.434355346	0.558362809	0.708333333	0.614779874	0.758417508
Schizotypal Personality Disorder	13	4	4	0	8	5	3		1	0.307692308	0.470588235	0.625	0.384615385	0.773809524
Seasonal Affective Disorder	28	22	21	1	237	22	215		0.954545455	0.75	0.84	9.28E-02	0.785714286	0.019616273
Self Mutilation	21	0	0	0	7	4	3		0	0	0	0.571428571	0.19047619	0.857142857
Self-Injurious Behavior	532	4	4	0	0	0	0		1	7.52E-03	1.49E-02	0	0	0
Sexual Dysfunctions, Psychological	667	0	0	0	345	96	249		0	0	0	0.27826087	0.143928036	0.366798419
Shared Paranoid Disorder	10	0	0	0	7	4	3		0	0	0	0.571428571	0.4	0.672268908
Sleep Arousal Disorders	5	0	0	0	1	1	0		0	0	0	1	0.2	1.666666667
Sleep Bruxism	33	6	6	0	10	8	2		1	0.181818182	0.307692308	0.8	0.242424242	1.227906977
Sleep Deprivation	184	39	39	0	0	0	0		1	0.211956522	0.349775785	0	0	0
Sleep Disorders, Circadian Rhythm	87	0	0	0	996	24	972		0	0	0	2.41E-02	0.275862069	3.87E-03
Sleep Disorders, Intrinsic	2877	0	0	0	996	303	693		0	0	0	0.304216867	0.10531804	0.451965881
Sleep Initiation and Maintenance Disorders	784	0	0	0	0	0	0		0	0	0	0	0	0
Sleep Wake Disorders	3712	0	0	0	5	5	0		0	0	0	1	1.35E-03	1.997309658
Sleep-Wake Transition Disorders	7	0	0	0	0	0	0		0	0	0	0	0	0
Social Communication Disorder	4	0	0	0	8	0	8		0	0	0	0	0	0
Somatoform Disorders	302	3	3	0	47	35	12		1	9.93E-03	0.019672131	0.744680851	0.11589404	1.288788636
Somnambulism	3	0	0	0	2	0	2		0	0	0	0	0	0
Specific Learning Disorder	4	0	0	0	2	0	2		0	0	0	0	0	0
Speech Sound Disorder	20	3	3	0	0	0	0		1	0.15	0.260869565	0	0	0
Stereotypic Movement Disorder	11	0	0	0	54	8	46		0	0	0	0.148148148	0.727272727	5.01E-02
Stress, Psychological	605	0	0	0	0	0	0		0	0	0	0	0	0
Stress Disorders, Post-Traumatic	1315	1	0	1	247	178	69		0	0	0	0.720647773	0.135361217	1.213382614
Stress Disorders, Traumatic, Acute	30	0	0	0	247	5	242		0	0	0	2.02E-02	0.166666667	4.38E-03
Stress Disorders, Traumatic	1434	0	0	0	247	197	50		0	0	0	0.79757085	0.137377964	1.360757405
Substance Abuse, Intravenous	24	0	0	0	876	11	865		0	0	0	1.26E-02	0.458333333	6.70E-04
Substance Withdrawal Syndrome	127	0	0	0	80	36	44		0	0	0	0.45	0.283464567	0.552173913
Substance-Related Disorders	4403	0	0	0	244	237	7		0	0	0	0.971311475	5.38E-02	1.84062166
Suicidal Ideation	190	0	0	0	0	0	0		0	0	0	0	0	0
Suicide, Assisted	5	30	0	30	0	0	0		0	0	0	0	0	0
Suicide, Attempted	136	0	0	0	0	0	0		0	0	0	0	0	0
Suicide	517	0	0	0	0	0	0		0	0	0	0	0	0
Tic Disorders	196	116	1	115	122	88	34		8.62E-03	5.10E-03	6.41E-03	0.721311475	0.448979592	0.889163831
Tobacco Use Disorder	738	7	0	7	0	0	0		0	0	0	0	0	0
Tourette Syndrome	172	1	0	1	116	98	18		0	0	0	0.844827586	0.569767442	1.009099617
Trauma and Stressor Related Disorders	1324	43	0	43	1714	274	1440		0	0	0	0.159859977	0.20694864	0.139338123
Trichotillomania	34	0	0	0	65	25	40		0	0	0	0.384615385	0.735294118	0.264180264
Underage Drinking	33	23	0	23	0	0	0		0	0	0	0	0	0
Vaginismus	10	1	0	1	7	6	1		0	0	0	0.857142857	0.6	1.008403361
Wandering Behavior	1	4	0	4	0	0	0		0	0	0	0	0	0
Wernicke Encephalopathy	8	0	0	0	9	2	7		0	0	0	0.222222222	0.25	0.209150327
									0.440124824	7.83E-02	0.115782887	0.408498829	0.317812236	0.534765696
Sub cateogory	Answer total count	clinical.gov total counted	clinical.gov matched counted	clinical.gov not matched counted	clips total counted	clips matched counted	clips not matched counted		clinical.gov precision	clinical.gov recall	clinical.gov f1-score	clips precision	clips recall	clips f1_score
22q11 Deletion Syndrome	36	1	1	0	3	3	0		1	2.78E-02	5.41E-02	1	8.33E-02	1.846153846
Activated Protein C Resistance	1	0	0	0	6	0	6		0	0	0	0	0	0
Acute Chest Syndrome	32	13	13	0	51	19	32		1	0.40625	0.577777778	0.37254902	0.59375	0.287266714
Afibrinogenemia	14	0	0	0	9	8	1		0	0	0	0.888888889	0.571428571	1.082125604
Agammaglobulinemia	36	1	1	0	19	16	3		1	2.78E-02	5.41E-02	0.842105263	0.444444444	1.102392344
Agranulocytosis	321	3	2	1	41	5	36		0.666666667	6.23E-03	1.23E-02	0.12195122	1.56E-02	0.21627813
alpha-Thalassemia	14	0	0	0	7	3	4		0	0	0	0.428571429	0.214285714	0.571428571
Anemia, Aplastic	331	0	0	0	2399	207	2192		0	0	0	8.63E-02	0.625377644	2.09E-02
Anemia, Diamond-Blackfan	54	0	0	0	2399	36	2363		0	0	0	1.50E-02	0.666666667	6.61E-04
Anemia, Dyserythropoietic, Congenital	4	0	0	0	2399	2	2397		0	0	0	8.34E-04	0.5	2.78E-06
Anemia, Hemolytic, Autoimmune	44	0	0	0	2399	12	2387		0	0	0	5.00E-03	0.272727273	1.80E-04
Anemia, Hemolytic, Congenital Nonspherocytic	8	0	0	0	2399	1	2398		0	0	0	4.17E-04	0.125	2.77E-06
Anemia, Hemolytic, Congenital	977	0	0	0	2399	241	2158		0	0	0	0.100458524	0.24667349	5.81E-02
Anemia, Hemolytic	1154	0	0	0	2399	281	2118		0	0	0	0.117132138	0.243500867	0.076088088
Anemia, Hypochromic	469	0	0	0	2399	174	2225		0	0	0	7.25E-02	0.371002132	2.37E-02
Anemia, Hypoplastic, Congenital	106	0	0	0	2399	65	2334		0	0	0	2.71E-02	0.613207547	2.29E-03
Anemia, Iron-Deficiency	573	0	0	0	2399	211	2188		0	0	0	8.80E-02	0.368237347	3.39E-02
Anemia, Macrocytic	4	0	0	0	2399	1	2398		0	0	0	4.17E-04	0.25	1.39E-06
Anemia, Megaloblastic	3	0	0	0	2399	0	2399		0	0	0	0	0	0
Anemia, Neonatal	29	0	0	0	2399	9	2390		0	0	0	3.75E-03	0.310344828	8.96E-05
Anemia, Pernicious	3	0	0	0	2399	0	2399		0	0	0	0	0	0
Anemia, Refractory, with Excess of Blasts	195	0	0	0	2399	134	2265		0	0	0	5.59E-02	0.687179487	8.40E-03
Anemia, Refractory	218	0	0	0	2399	147	2252		0	0	0	6.13E-02	0.674311927	1.02E-02
Anemia, Sickle Cell	754	0	0	0	2399	209	2190		0	0	0	8.71E-02	0.277188329	4.17E-02
Anemia	2887	764	575	189	2399	1355	1044		0.752617801	0.199168687	0.314982197	0.564818674	0.469345341	0.616962358
Angiolymphoid Hyperplasia with Eosinophilia	1	0	0	0	0	0	0		0	0	0	0	0	0
Antithrombin III Deficiency	11	0	0	0	17	7	10		0	0	0	0.411764706	0.636363636	0.323529412
Atypical Hemolytic Uremic Syndrome	26	7	7	0	15	12	3		1	0.269230769	0.424242424	0.8	0.461538462	1.014634146
Autoimmune Lymphoproliferative Syndrome	10	7	7	0	12	9	3		1	0.7	0.823529412	0.75	0.9	0.681818182
beta-Thalassemia	200	0	0	0	84	59	25		0	0	0	0.702380952	0.295	0.989268947
Blast Crisis	385	19	19	0	400	346	54		1	4.94E-02	9.41E-02	0.865	0.898701299	0.848471338
Blood Coagulation Disorders, Inherited	757	0	0	0	535	52	483		0	0	0	0.097196262	6.87E-02	0.113897167
Blood Coagulation Disorders	4415	0	0	0	535	212	323		0	0	0	0.396261682	4.80E-02	0.706866799
Blood Platelet Disorders	889	0	0	0	40	28	12		0	0	0	0.7	0.031496063	1.339720129
Blood Protein Disorders	2812	0	0	0	10	9	1		0	0	0	0.9	3.20E-03	1.793621545
Bone Marrow Diseases	3164	0	0	0	144	95	49		0	0	0	0.659722222	3.00E-02	1.262007927
Bone Marrow Neoplasms	166	0	0	0	24	7	17		0	0	0	0.291666667	4.22E-02	0.509649123
Breast Cancer Lymphedema	67	2	1	1	5774	18	5756		0.5	1.49E-02	2.90E-02	3.12E-03	0.268656716	7.15E-05
Burkitt Lymphoma	616	7	7	0	585	456	129		1	1.14E-02	2.25E-02	0.779487179	0.74025974	0.799607165
Castleman Disease	28	3	3	0	21	15	6		1	0.107142857	0.193548387	0.714285714	0.535714286	0.816326531
Cat-Scratch Disease	2	0	0	0	1	1	0		0	0	0	1	0.5	1.333333333
Chediak-Higashi Syndrome	12	1	1	0	14	12	2		1	8.33E-02	0.153846154	0.857142857	1	0.791208791
Chemotherapy-Induced Febrile Neutropenia	13	0	0	0	7	4	3		0	0	0	0.571428571	0.307692308	0.742857143
Churg-Strauss Syndrome	40	3	3	0	27	21	6		1	0.075	0.139534884	0.777777778	0.525	0.928689884
Coagulation Protein Disorders	698	0	0	0	5	4	1		0	0	0	0.8	5.73E-03	1.588620199
Composite Lymphoma	2	0	0	0	0	0	0		0	0	0	0	0	0
Cryoglobulinemia	10	0	0	0	13	3	10		0	0	0	0.230769231	0.3	0.200668896
Dendritic Cell Sarcoma, Follicular	1	0	0	0	0	0	0		0	0	0	0	0	0
Dendritic Cell Sarcoma, Interdigitating	1	0	0	0	0	0	0		0	0	0	0	0	0
DiGeorge Syndrome	37	4	4	0	42	23	19		1	0.108108108	0.195121951	0.547619048	0.621621622	0.512959614
Disseminated Intravascular Coagulation	20	8	7	1	38	8	30		0.875	0.35	0.5	0.210526316	0.4	0.145190563
Ecchymosis	21	5	5	0	38	10	28		1	0.238095238	0.384615385	0.263157895	0.476190476	0.187332739
Ehlers-Danlos Syndrome	34	7	6	1	20	12	8		0.857142857	0.176470588	0.292682927	0.6	0.352941176	0.755555556
Elephantiasis, Filarial	42	0	0	0	13	10	3		0	0	0	0.769230769	0.238095238	1.174825175
Elephantiasis	71	1	1	0	13	13	0		1	1.41E-02	2.78E-02	1	0.183098592	1.69047619
Elliptocytosis, Hereditary	1	0	0	0	2	1	1		0	0	0	0.5	1	0.333333333
Enteropathy-Associated T-Cell Lymphoma	22	0	0	0	10	7	3		0	0	0	0.7	0.318181818	0.9625
Eosinophilia-Myalgia Syndrome	1	1	1	0	2	1	1		1	1	1	0.5	1	0.333333333
Eosinophilia	291	16	15	1	76	35	41		0.9375	5.15E-02	9.77E-02	0.460526316	0.120274914	0.730316937
Eosinophilic Esophagitis	143	62	62	0	87	81	6		1	0.433566434	0.604878049	0.931034483	0.566433566	1.157721139
Erdheim-Chester Disease	16	3	3	0	7	6	1		1	0.1875	0.315789474	0.857142857	0.375	1.192546584
Erythroblastosis, Fetal	22	0	0	0	6	2	4		0	0	0	0.333333333	9.09E-02	0.523809524
Factor V Deficiency	1	0	0	0	2	0	2		0	0	0	0	0	0
Factor VII Deficiency	5	2	2	0	3	2	1		1	0.4	0.571428571	0.666666667	0.4	0.833333333
Factor X Deficiency	4	1	1	0	3	3	0		1	0.25	0.4	1	0.75	1.142857143
Factor XI Deficiency	3	1	1	0	2	2	0		1	0.333333333	0.5	1	0.666666667	1.2
Factor XII Deficiency	1	0	0	0	1	0	1		0	0	0	0	0	0
Factor XIII Deficiency	11	7	7	0	9	8	1		1	0.636363636	0.777777778	0.888888889	0.727272727	0.977777778
Fanconi Anemia	88	32	30	2	77	55	22		0.9375	0.340909091	0.5	0.714285714	0.625	0.761904762
Favism	1	0	0	0	1	1	0		0	0	0	1	1	1
Febrile Neutropenia	114	33	32	1	204	62	142		0.96969697	0.280701754	0.43537415	0.303921569	0.543859649	0.21790603
Fetofetal Transfusion	16	0	0	0	12	6	6		0	0	0	0.5	0.375	0.571428571
Fetomaternal Transfusion	4	0	0	0	3	2	1		0	0	0	0.666666667	0.5	0.761904762
Glucosephosphate Dehydrogenase Deficiency	42	0	0	0	48	18	30		0	0	0	0.375	0.428571429	0.35
Granulomatous Disease, Chronic	65	0	0	0	70	39	31		0	0	0	0.557142857	0.6	0.536507937
Granuloma	163	62	34	28	132	62	70		0.548387097	0.208588957	0.302222222	0.46969697	0.380368098	0.519054956
Gray Platelet Syndrome	2	1	1	0	181	2	179		1	0.5	0.666666667	1.10E-02	1	2.42E-04
Hemangioma, Cavernous, Central Nervous System	10	0	0	0	75	0	75		0	0	0	0	0	0
Hemangioma, Cavernous	15	0	0	0	75	2	73		0	0	0	2.67E-02	0.133333333	8.89E-03
Hematologic Diseases	10891	17	15	2	828	497	331		0.882352941	1.38E-03	2.75E-03	0.600241546	4.56E-02	1.115663568
Hematologic Neoplasms	1397	2	1	1	1178	803	375		0.5	7.16E-04	1.43E-03	0.681663837	0.57480315	0.739638354
Hemoglobin C Disease	7	0	0	0	4	2	2		0	0	0	0.5	0.285714286	0.636363636
Hemoglobin SC Disease	25	2	2	0	33	15	18		1	0.08	0.148148148	0.454545455	0.6	0.39184953
Hemoglobinopathies	980	21	21	0	112	80	32		1	2.14E-02	0.041958042	0.714285714	8.16E-02	1.282051282
Hemoglobinuria, Paroxysmal	83	0	0	0	55	33	22		0	0	0	0.6	0.397590361	0.72173913
Hemolytic-Uremic Syndrome	44	5	5	0	35	23	12		1	0.113636364	0.204081633	0.657142857	0.522727273	0.732007233
Hemophilia A	607	119	119	0	367	327	40		1	0.196046129	0.327823691	0.891008174	0.538714992	1.110558443
Hemophilia B	197	38	38	0	126	119	7		1	0.192893401	0.323404255	0.944444444	0.604060914	1.152046784
Hemorrhagic Disorders	4281	0	0	0	35	21	14		0	0	0	0.6	4.91E-03	1.190268767
Hemostatic Disorders	4415	0	0	0	17	11	6		0	0	0	0.647058824	2.49E-03	1.289153748
Hermanski-Pudlak Syndrome	9	0	0	0	9	7	2		0	0	0	0.777777778	0.777777778	0.777777778
Heterotaxy Syndrome	6	3	3	0	5	3	2		1	0.5	0.666666667	0.6	0.5	0.654545455
Histiocytic Disorders, Malignant	5	0	0	0	0	0	0		0	0	0	0	0	0
Histiocytic Necrotizing Lymphadenitis	2	0	0	0	2	2	0		0	0	0	1	1	1
Histiocytic Sarcoma	5	0	0	0	0	0	0		0	0	0	0	0	0
Histiocytosis, Langerhans-Cell	58	0	0	0	36	22	14		0	0	0	0.611111111	0.379310345	0.754137116
Histiocytosis, Non-Langerhans-Cell	106	0	0	0	36	7	29		0	0	0	0.194444444	6.60E-02	0.29029734
Histiocytosis, Sinus	3	0	0	0	36	0	36		0	0	0	0	0	0
Histiocytosis	164	14	14	0	36	32	4		1	8.54E-02	0.157303371	0.888888889	0.195121951	1.457777778
Hodgkin Disease	1272	15	15	0	1162	887	275		1	1.18E-02	2.33E-02	0.763339071	0.697327044	0.797836728
Hydrops Fetalis	8	0	0	0	9	1	8		0	0	0	0.111111111	0.125	0.104575163
Hyper-IgM Immunodeficiency Syndrome, Type 1	13	0	0	0	14	13	1		0	0	0	0.928571429	1	0.894179894
Hyper-IgM Immunodeficiency Syndrome	14	0	0	0	14	13	1		0	0	0	0.928571429	0.928571429	0.928571429
Hypereosinophilic Syndrome	112	17	17	0	103	22	81		1	0.151785714	0.263565891	0.213592233	0.196428571	0.222533303
Hypergammaglobulinemia	88	0	0	0	12	2	10		0	0	0	0.166666667	2.27E-02	0.293333333
Hypersplenism	6	3	3	0	15	4	11		1	0.5	0.666666667	0.266666667	0.666666667	0.152380952
Hypoalbuminemia	27	7	6	1	37	13	24		0.857142857	0.222222222	0.352941176	0.351351351	0.481481481	0.296452703
Hypoproteinemia	22	0	0	0	8	1	7		0	0	0	0.125	4.55E-02	0.183333333
Hypoprothrombinemias	1	0	0	0	3	1	2		0	0	0	0.333333333	1	0.166666667
IgA Deficiency	1	1	1	0	8	1	7		1	1	1	0.125	1	2.78E-02
IgG Deficiency	7	0	0	0	12	7	5		0	0	0	0.583333333	1	0.429824561
Immunoblastic Lymphadenopathy	256	0	0	0	256	231	25		0	0	0	0.90234375	0.90234375	0.90234375
Infectious Mononucleosis	12	3	3	0	42	6	36		1	0.25	0.4	0.142857143	0.5	6.35E-02
Intraocular Lymphoma	151	3	3	0	366	149	217		1	1.99E-02	0.038961039	0.407103825	0.986754967	0.237805329
Job Syndrome	11	0	0	0	18	8	10		0	0	0	0.444444444	0.727272727	0.337164751
Kasabach-Merritt Syndrome	4	0	0	0	2	1	1		0	0	0	0.5	0.25	0.666666667
Kernicterus	7	0	0	0	10	1	9		0	0	0	0.1	0.142857143	8.24E-02
Leukemia, B-Cell	1259	0	0	0	4420	687	3733		0	0	0	0.155429864	0.545671168	6.89E-02
Leukemia, Biphenotypic, Acute	40	0	0	0	4420	12	4408		0	0	0	2.71E-03	0.3	4.87E-05
Leukemia, Erythroblastic, Acute	191	0	0	0	4420	181	4239		0	0	0	4.10E-02	0.947643979	3.39E-03
Leukemia, Hairy Cell	219	0	0	0	4420	158	4262		0	0	0	3.57E-02	0.721461187	3.38E-03
Leukemia, Large Granular Lymphocytic	123	0	0	0	4420	88	4332		0	0	0	1.99E-02	0.715447154	1.08E-03
Leukemia, Lymphocytic, Chronic, B-Cell	1759	0	0	0	4420	1078	3342		0	0	0	0.243891403	0.612848209	0.138859031
Leukemia, Lymphoid	3093	0	0	0	4420	1923	2497		0	0	0	0.435067873	0.621726479	0.358223062
Leukemia, Myelogenous, Chronic, BCR-ABL Positive	1241	0	0	0	4420	910	3510		0	0	0	0.205882353	0.733279613	9.03E-02
Leukemia, Myeloid, Accelerated Phase	309	0	0	0	4420	259	4161		0	0	0	5.86E-02	0.838187702	7.66E-03
Leukemia, Myeloid, Chronic, Atypical, BCR-ABL Negative	34	0	0	0	4420	9	4411		0	0	0	2.04E-03	0.264705882	3.11E-05
Leukemia, Myeloid, Chronic-Phase	415	0	0	0	4420	329	4091		0	0	0	7.44E-02	0.792771084	1.28E-02
Leukemia, Myelomonocytic, Chronic	461	0	0	0	4420	336	4084		0	0	0	7.60E-02	0.728850325	1.44E-02
Leukemia, Myelomonocytic, Juvenile	493	0	0	0	4420	356	4064		0	0	0	8.05E-02	0.722109533	1.62E-02
Leukemia, Neutrophilic, Chronic	110	0	0	0	4420	94	4326		0	0	0	2.13E-02	0.854545455	1.03E-03
Leukemia, Prolymphocytic, B-Cell	17	0	0	0	4420	9	4411		0	0	0	2.04E-03	0.529411765	1.56E-05
Leukemia, Prolymphocytic, T-Cell	18	0	0	0	4420	7	4413		0	0	0	1.58E-03	0.388888889	1.28E-05
Leukemia, Prolymphocytic	197	0	0	0	4420	150	4270		0	0	0	3.39E-02	0.76142132	2.90E-03
Leukemia, T-Cell	344	3	0	3	4420	230	4190		0	0	0	5.20E-02	0.668604651	7.51E-03
Leukemia-Lymphoma, Adult T-Cell	294	0	0	0	4420	210	4210		0	0	0	4.75E-02	0.714285714	5.93E-03
Leukemoid Reaction	1	1	0	1	1	0	1		0	0	0	0	0	0
Leukocyte Disorders	753	0	0	0	9	4	5		0	0	0	0.444444444	5.31E-03	0.878390201
Leukocytosis	23	0	0	0	61	5	56		0	0	0	8.20E-02	0.217391304	4.49E-02
Leukopenia	396	1	0	1	608	180	428		0	0	0	0.296052632	0.454545455	0.233539526
Lymphadenitis	10	1	0	1	12	5	7		0	0	0	0.416666667	0.5	0.378787879
Lymphadenopathy	214	6	0	6	177	51	126		0	0	0	0.288135593	0.238317757	0.315401621
Lymphangiectasis, Intestinal	1	1	0	1	3	0	3		0	0	0	0	0	0
Lymphangiectasis	4	16	0	16	3	3	0		0	0	0	1	0.75	1.142857143
Lymphangioleiomyomatosis	40	0	0	0	89	23	66		0	0	0	0.258426966	0.575	0.160264785
Lymphangiomyoma	38	0	0	0	3	3	0		0	0	0	1	7.89E-02	1.853658537
Lymphatic Abnormalities	53	21	0	21	11	10	1		0	0	0	0.909090909	0.188679245	1.505681818
Lymphatic Diseases	7928	0	0	0	50	40	10		0	0	0	0.8	5.05E-03	1.589972424
Lymphedema	347	0	0	0	196	140	56		0	0	0	0.714285714	0.403458213	0.912917653
Lymphocele	24	0	0	0	21	11	10		0	0	0	0.523809524	0.458333333	0.558730159
Lymphocytosis	16	89	0	89	23	9	14		0	0	0	0.391304348	0.5625	0.321070234
Lymphohistiocytosis, Hemophagocytic	54	9	0	9	7	4	3		0	0	0	0.571428571	7.41E-02	1.011709602
Lymphoma, AIDS-Related	34	3	0	3	4161	30	4131		0	0	0	7.21E-03	0.882352941	1.17E-04
Lymphoma, B-Cell, Marginal Zone	713	0	0	0	4161	613	3548		0	0	0	0.147320356	0.859747546	4.31E-02
Lymphoma, B-Cell	2033	0	0	0	4161	1279	2882		0	0	0	0.307378034	0.629119528	0.201775765
Lymphoma, Follicular	1175	0	0	0	4161	923	3238		0	0	0	0.221821677	0.785531915	9.77E-02
Lymphoma, Large B-Cell, Diffuse	1423	0	0	0	4161	990	3171		0	0	0	0.237923576	0.695713282	0.121262625
Lymphoma, Large-Cell, Anaplastic	375	1	1	0	4161	325	3836		1	2.67E-03	5.32E-03	7.81E-02	0.866666667	1.29E-02
Lymphoma, Large-Cell, Immunoblastic	544	0	0	0	4161	535	3626		0	0	0	0.128574862	0.983455882	2.97E-02
Lymphoma, Mantle-Cell	992	2	2	0	4161	783	3378		1	2.02E-03	4.02E-03	0.188175919	0.789314516	7.25E-02
Lymphoma, Non-Hodgkin	3582	0	0	0	4161	2273	1888		0	0	0	0.546262918	0.634561697	0.505414896
Lymphoma, Primary Cutaneous Anaplastic Large Cell	9	0	0	0	4161	7	4154		0	0	0	1.68E-03	0.777777778	7.26E-06
Lymphoma, Primary Effusion	13	0	0	0	4161	8	4153		0	0	0	1.92E-03	0.615384615	1.20E-05
Lymphoma, T-Cell, Cutaneous	528	0	0	0	4161	421	3740		0	0	0	0.101177602	0.797348485	2.28E-02
Lymphoma, T-Cell, Peripheral	285	0	0	0	4161	157	4004		0	0	0	3.77E-02	0.550877193	4.84E-03
Lymphoma, T-Cell	984	2	0	2	4161	668	3493		0	0	0	0.160538332	0.678861789	6.14E-02
Lymphomatoid Granulomatosis	177	0	0	0	105	94	11		0	0	0	0.895238095	0.531073446	1.123809524
Lymphomatoid Papulosis	6	0	0	0	4	2	2		0	0	0	0.5	0.333333333	0.6
Lymphoma	6813	0	0	0	4161	3704	457		0	0	0	0.890170632	0.54366652	1.105291146
Lymphopenia	70	0	0	0	71	18	53		0	0	0	0.253521127	0.257142857	0.251723105
Lymphoproliferative Disorders	9272	0	0	0	236	190	46		0	0	0	0.805084746	2.05E-02	1.570203147
Methemoglobinemia	11	1	0	1	17	6	11		0	0	0	0.352941176	0.545454545	0.277310924
Mevalonate Kinase Deficiency	4	2	0	2	4	3	1		0	0	0	0.75	0.75	0.75
Monoclonal Gammopathy of Undetermined Significance	95	2650	0	2650	91	69	22		0	0	0	0.758241758	0.726315789	0.774548033
Mucocutaneous Lymph Node Syndrome	38	6	0	6	103	23	80		0	0	0	0.223300971	0.605263158	0.120360807
Multiple Myeloma	2674	27	5	22	1990	1750	240		0.185185185	1.87E-03	3.70E-03	0.879396985	0.654450262	1.008365153
Mycosis Fungoides	398	3	1	2	406	263	143		0.333333333	2.51E-03	4.99E-03	0.647783251	0.66080402	0.641337647
Myelodysplastic Syndromes	1974	2	0	2	1542	1360	182		0	0	0	0.881971466	0.688956434	0.99033656
Myelodysplastic-Myeloproliferative Diseases	443	10	0	10	245	202	43		0	0	0	0.824489796	0.455981941	1.06177029
Myeloproliferative Disorders	1693	0	0	0	264	245	19		0	0	0	0.928030303	0.144713526	1.605677366
Neutropenia	383	1119	0	1119	608	207	401		0	0	0	0.340460526	0.540469974	0.263161214
Niemann-Pick Disease, Type A	49	33	0	33	29	27	2		0	0	0	0.931034483	0.551020408	1.169761273
Niemann-Pick Disease, Type B	1	247	0	247	29	1	28		0	0	0	3.45E-02	1	2.30E-03
Niemann-Pick Disease, Type C	49	0	0	0	29	27	2		0	0	0	0.931034483	0.551020408	1.169761273
Niemann-Pick Diseases	49	31	0	31	29	27	2		0	0	0	0.931034483	0.551020408	1.169761273
Pancytopenia	103	123	1	122	145	63	82		8.13E-03	9.71E-03	8.85E-03	0.434482759	0.611650485	0.360901001
Paraproteinemias	2795	0	0	0	16	14	2		0	0	0	0.875	5.01E-03	1.740039132
Phagocyte Bactericidal Dysfunction	70	0	0	0	0	0	0		0	0	0	0	0	0
Plasmablastic Lymphoma	543	0	0	0	434	419	15		0	0	0	0.965437788	0.771639042	1.073147838
Platelet Storage Pool Deficiency	10	5	0	5	5	5	0		0	0	0	1	0.5	1.333333333
POEMS Syndrome	7	0	0	0	7	4	3		0	0	0	0.571428571	0.571428571	0.571428571
Polycythemia Vera	261	2	0	2	311	196	115		0	0	0	0.63022508	0.750957854	0.575135475
Polycythemia	270	0	0	0	178	151	27		0	0	0	0.848314607	0.559259259	1.022522071
Precursor B-Cell Lymphoblastic Leukemia-Lymphoma	12	0	0	0	24	9	15		0	0	0	0.375	0.75	0.25
Precursor Cell Lymphoblastic Leukemia-Lymphoma	2083	1	0	1	1465	1351	114		0	0	0	0.9221843	0.648583773	1.082812795
Precursor T-Cell Lymphoblastic Leukemia-Lymphoma	55	0	0	0	103	23	80		0	0	0	0.223300971	0.418181818	0.155462701
Pregnancy Complications, Hematologic	2	4	0	4	208	0	208		0	0	0	0	0	0
Preleukemia	1974	60	1	59	7	6	1		1.67E-02	5.07E-04	9.83E-04	0.857142857	3.04E-03	1.708228168
Primary Myelofibrosis	458	62	33	29	385	334	51		0.532258065	7.21E-02	0.126923077	0.867532468	0.729257642	0.942656869
Protein C Deficiency	4	0	0	0	9	3	6		0	0	0	0.333333333	0.75	0.205128205
Pseudolymphoma	2	0	0	0	1	1	0		0	0	0	1	0.5	1.333333333
Pseudoxanthoma Elasticum	15	0	0	0	10	9	1		0	0	0	0.9	0.6	1.08
Pulmonary Eosinophilia	57	0	0	0	17	13	4		0	0	0	0.764705882	0.228070175	1.178060413
Purpura, Schoenlein-Henoch	24	0	0	0	213	9	204		0	0	0	4.23E-02	0.375	8.56E-03
Purpura, Thrombocytopenic, Idiopathic	285	39	0	39	213	121	92		0	0	0	0.568075117	0.424561404	0.65020646
Purpura, Thrombocytopenic	325	2	0	2	213	150	63		0	0	0	0.704225352	0.461538462	0.850829886
Purpura, Thrombotic Thrombocytopenic	40	0	0	0	213	25	188		0	0	0	0.117370892	0.625	0.037113326
Purpura Fulminans	2	7	0	7	4	1	3		0	0	0	0.25	0.5	0.166666667
Purpura	343	0	0	0	213	151	62		0	0	0	0.708920188	0.440233236	0.874674908
Red-Cell Aplasia, Pure	62	0	0	0	42	25	17		0	0	0	0.595238095	0.403225806	0.70970696
Sarcoidosis, Pulmonary	44	0	0	0	148	23	125		0	0	0	0.155405405	0.522727273	7.12E-02
Sarcoidosis	232	0	0	0	148	117	31		0	0	0	0.790540541	0.504310345	0.965291607
Scurvy	9	0	0	0	2	0	2		0	0	0	0	0	0
Sezary Syndrome	344	0	0	0	270	252	18		0	0	0	0.933333333	0.73255814	1.045819761
Sickle Cell Trait	33	115	0	115	32	10	22		0	0	0	0.3125	0.303030303	0.317307692
Smoldering Multiple Myeloma	67	0	0	0	1990	36	1954		0	0	0	1.81E-02	0.537313433	1.18E-03
Spherocytosis, Hereditary	4	0	0	0	6	3	3		0	0	0	0.5	0.75	0.4
Splenic Rupture	2	87	0	87	6	2	4		0	0	0	0.333333333	1	0.166666667
T-Lymphocytopenia, Idiopathic CD4-Positive	4	0	0	0	5	1	4		0	0	0	0.2	0.25	0.177777778
Telangiectasia, Hereditary Hemorrhagic	68	13	0	13	131	37	94		0	0	0	0.282442748	0.544117647	0.1930262
Thalassemia	324	5	0	5	259	185	74		0	0	0	0.714285714	0.570987654	0.793923058
Thrombasthenia	11	18	0	18	9	7	2		0	0	0	0.777777778	0.636363636	0.855555556
Thrombocythemia, Essential	258	0	0	0	190	163	27		0	0	0	0.857894737	0.631782946	0.988110902
Thrombocytopenia, Neonatal Alloimmune	9	0	0	0	651	0	651		0	0	0	0	0	0
Thrombocytopenia	692	0	0	0	651	324	327		0	0	0	0.497695853	0.468208092	0.512889844
Thrombocytosis	270	0	0	0	651	17	634		0	0	0	2.61E-02	0.062962963	0.015310947
Thrombophilia	155	100	0	100	183	50	133		0	0	0	0.273224044	0.322580645	0.250590099
Thrombotic Microangiopathies	365	3	0	3	18	10	8		0	0	0	0.555555556	2.74E-02	1.05889179
Thymoma	95	0	0	0	75	40	35		0	0	0	0.533333333	0.421052632	0.596078431
Thymus Neoplasms	95	0	0	0	51	40	11		0	0	0	0.784313725	0.421052632	1.020682246
Transfusion Reaction	37	174	0	174	73	8	65		0	0	0	0.109589041	0.216216216	7.37E-02
Transfusion-Related Acute Lung Injury	9	7	0	7	0	0	0		0	0	0	0	0	0
Tumor Lysis Syndrome	21	16	0	16	33	14	19		0	0	0	0.424242424	0.666666667	0.32996633
Vitamin K Deficiency	6	3	0	3	4	1	3		0	0	0	0.25	0.166666667	0.3
Von Willebrand Disease, Type 1	4	21	0	21	48	3	45		0	0	0	0.0625	0.75	9.62E-03
Von Willebrand Disease, Type 2	2	0	0	0	48	2	46		0	0	0	4.17E-02	1	3.33E-03
Von Willebrand Disease, Type 3	3	2	0	2	48	2	46		0	0	0	4.17E-02	0.666666667	4.90E-03
Von Willebrand Diseases	64	1	0	1	48	35	13		0	0	0	0.729166667	0.546875	0.833333333
Waldenstrom Macroglobulinemia	485	11	0	11	441	396	45		0	0	0	0.897959184	0.816494845	0.940626791
Wiskott-Aldrich Syndrome	38	0	0	0	31	28	3		0	0	0	0.903225806	0.736842105	0.99485741
Xanthogranuloma, Juvenile	3	0	0	0	1	0	1		0	0	0	0	0	0
									0.192363405	4.53E-02	6.32E-02	0.425832994	0.46006196	0.509330635
Sub cateogory	Answer total count	clinical.gov total counted	clinical.gov matched counted	clinical.gov not matched counted	clips total counted	clips matched counted	clips not matched counted		clinical.gov precision	clinical.gov recall	clinical.gov f1-score	clips precision	clips recall	clips f1_score
Acalculous Cholecystitis	137	0	0	0	1	1	0		0	0	0	1	7.30E-03	1.985507246
Achlorhydria	5	1	1	0	5	4	1		1	0.2	0.333333333	0.8	0.8	0.8
Acute-On-Chronic Liver Failure	82	0	0	0	27	20	7		0	0	0	0.740740741	0.243902439	1.114509004
Adenoma, Islet Cell	91	0	0	0	422	4	418		0	0	0	9.48E-03	0.043956044	3.36E-03
Adenoma, Liver Cell	2	0	0	0	422	1	421		0	0	0	2.37E-03	0.5	2.24E-05
Adenomatous Polyposis Coli	59	2	2	0	197	41	156		1	3.39E-02	6.56E-02	0.208121827	0.694915254	0.095931155
Alagille Syndrome	14	7	7	0	13	10	3		1	0.5	0.666666667	0.769230769	0.714285714	0.797720798
Alpha 1-Antitrypsin Deficiency	90	5	5	0	57	47	10		1	5.56E-02	0.105263158	0.824561404	0.522222222	1.009667025
Anisakiasis	2	0	0	0	0	0	0		0	0	0	0	0	0
Anorectal Malformations	10	0	0	0	3	3	0		0	0	0	1	0.3	1.538461538
Anus Diseases	206	0	0	0	11	5	6		0	0	0	0.454545455	2.43E-02	0.86300796
Anus Neoplasms	192	0	0	0	15	12	3		0	0	0	0.8	0.0625	1.484057971
Appendiceal Neoplasms	21	0	0	0	5	5	0		0	0	0	1	0.238095238	1.615384615
Appendicitis	235	70	70	0	125	111	14		1	0.29787234	0.459016393	0.888	0.472340426	1.159333333
Barrett Esophagus	250	6	6	0	375	147	228		1	0.024	0.046875	0.392	0.588	0.3136
Bile Duct Diseases	639	0	0	0	19	15	4		0	0	0	0.789473684	2.35E-02	1.533354663
Bile Duct Neoplasms	151	0	0	0	11	10	1		0	0	0	0.909090909	6.62E-02	1.694725028
Bile Reflux	7	2	2	0	11	3	8		1	0.285714286	0.444444444	0.272727273	0.428571429	0.212121212
Biliary Atresia	35	14	14	0	19	16	3		1	0.4	0.571428571	0.842105263	0.457142857	1.091617934
Biliary Dyskinesia	14	1	1	0	5	5	0		1	7.14E-02	0.133333333	1	0.357142857	1.473684211
Biliary Fistula	7	2	2	0	10	4	6		1	0.285714286	0.444444444	0.4	0.571428571	0.329411765
Biliary Tract Diseases	1224	0	0	0	23	20	3		0	0	0	0.869565217	1.63E-02	1.70705345
Biliary Tract Neoplasms	395	0	0	0	33	30	3		0	0	0	0.909090909	7.59E-02	1.677994902
Blastocystis Infections	1	0	0	0	1	1	0		0	0	0	1	1	1
Blind Loop Syndrome	24	0	0	0	19	8	11		0	0	0	0.421052632	0.333333333	0.47001224
Budd-Chiari Syndrome	4	1	1	0	8	2	6		1	0.25	0.4	0.25	0.5	0.166666667
Carcinoma, Hepatocellular	1952	0	0	0	6674	899	5775		0	0	0	0.134701828	0.460553279	6.10E-02
Carcinoma, Islet Cell	71	1	0	1	6674	30	6644		0	0	0	4.50E-03	0.422535211	9.46E-05
Carcinoma, Pancreatic Ductal	40	0	0	0	6674	17	6657		0	0	0	2.55E-03	0.425	3.04E-05
Caroli Disease	3	0	0	0	2	2	0		0	0	0	1	0.666666667	1.2
Cecal Diseases	248	0	0	0	0	0	0		0	0	0	0	0	0
Celiac Disease	244	0	0	0	133	89	44		0	0	0	0.669172932	0.364754098	0.866197324
Chemical and Drug Induced Liver Injury, Chronic	2	62	0	62	0	0	0		0	0	0	0	0	0
Chemical and Drug Induced Liver Injury	42	0	0	0	0	0	0		0	0	0	0	0	0
Cholangitis, Sclerosing	98	0	0	0	106	41	65		0	0	0	0.386792453	0.418367347	0.371624121
Cholangitis	167	0	0	0	106	52	54		0	0	0	0.490566038	0.311377246	0.600179695
Cholecystitis, Acute	60	40	0	40	79	21	58		0	0	0	0.265822785	0.35	0.229487296
Cholecystitis	137	0	0	0	79	60	19		0	0	0	0.759493671	0.437956204	0.963431786
Cholecystolithiasis	267	18	1	17	120	74	46		5.56E-02	3.75E-03	7.02E-03	0.616666667	0.277153558	0.850904393
Choledochal Cyst	6	1	0	1	4	1	3		0	0	0	0.25	0.166666667	0.3
Choledocholithiasis	54	0	0	0	28	21	7		0	0	0	0.75	0.388888889	0.987804878
Cholelithiasis	267	4	4	0	172	106	66		1	1.50E-02	0.029520295	0.61627907	0.397003745	0.749642422
Cholestasis, Extrahepatic	14	6	0	6	170	4	166		0	0	0	2.35E-02	0.285714286	3.58E-03
Cholestasis, Intrahepatic	150	0	0	0	170	22	148		0	0	0	0.129411765	0.146666667	0.121323529
Cholestasis	311	0	0	0	170	109	61		0	0	0	0.641176471	0.350482315	0.829130488
Colitis, Collagenous	8	37	0	37	687	7	680		0	0	0	1.02E-02	0.875	2.35E-04
Colitis, Ischemic	2	0	0	0	687	2	685		0	0	0	2.91E-03	1	1.69E-05
Colitis, Lymphocytic	6	0	0	0	687	6	681		0	0	0	8.73E-03	1	1.51E-04
Colitis, Microscopic	20	0	0	0	687	14	673		0	0	0	2.04E-02	0.7	1.15E-03
Colitis, Ulcerative	1034	0	0	0	687	462	225		0	0	0	0.672489083	0.446808511	0.808081013
Colitis	1166	0	0	0	687	543	144		0	0	0	0.790393013	0.465694683	0.994709394
Collagenous Sprue	1	413	0	413	0	0	0		0	0	0	0	0	0
Colonic Diseases, Functional	656	0	0	0	106	15	91		0	0	0	0.141509434	2.29E-02	0.243648789
Colonic Diseases	5655	0	0	0	106	78	28		0	0	0	0.735849057	1.38E-02	1.444619481
Colonic Neoplasms	812	0	0	0	132	107	25		0	0	0	0.810606061	0.131773399	1.394517206
Colonic Pseudo-Obstruction	4	0	0	0	4	3	1		0	0	0	0.75	0.75	0.75
Colorectal Neoplasms, Hereditary Nonpolyposis	69	0	0	0	449	9	440		0	0	0	2.00E-02	0.130434783	5.34E-03
Colorectal Neoplasms	4802	0	0	0	449	410	39		0	0	0	0.913140312	0.085381091	1.670119892
Common Bile Duct Diseases	64	4	0	4	2	2	0		0	0	0	1	0.03125	1.939393939
Common Bile Duct Neoplasms	2	0	0	0	2	1	1		0	0	0	0.5	0.5	0.5
Congenital Hyperinsulinism	39	0	0	0	11	11	0		0	0	0	1	0.282051282	1.56
Coproporphyria, Hereditary	9	7	0	7	2	1	1		0	0	0	0.5	0.111111111	0.818181818
CREST Syndrome	7	0	0	0	2	1	1		0	0	0	0.5	0.142857143	0.777777778
Crohn Disease	1221	0	0	0	826	658	168		0	0	0	0.796610169	0.538902539	0.950328302
Cryptosporidiosis	25	19	0	19	26	20	6		0	0	0	0.769230769	0.8	0.754147813
Cystic Fibrosis	1181	14	0	14	961	684	277		0	0	0	0.711758585	0.579170195	0.784861707
Deglutition Disorders	1269	603	1	602	435	238	197		1.66E-03	7.88E-04	1.07E-03	0.547126437	0.187549251	0.814910151
Diaphragmatic Eventration	2	0	0	0	1	1	0		0	0	0	1	0.5	1.333333333
Dientamoebiasis	2	0	0	0	2	2	0		0	0	0	1	1	1
Digestive System Abnormalities	114	1	0	1	4	3	1		0	0	0	0.75	2.63E-02	1.449152542
Digestive System Fistula	201	0	0	0	5	4	1		0	0	0	0.8	1.99E-02	1.561165049
Digestive System Neoplasms	12085	0	0	0	47	44	3		0	0	0	0.936170213	3.64E-03	1.865086881
Diverticular Diseases	167	0	0	0	46	28	18		0	0	0	0.608695652	0.167664671	0.954480506
Diverticulitis, Colonic	14	0	0	0	86	5	81		0	0	0	5.81E-02	0.357142857	1.63E-02
Diverticulitis	110	0	0	0	86	69	17		0	0	0	0.802325581	0.627272727	0.90056953
Diverticulosis, Colonic	31	34	4	30	46	6	40		0.117647059	0.129032258	0.123076923	0.130434783	0.193548387	0.105025409
Diverticulum, Colon	10	0	0	0	32	4	28		0	0	0	0.125	0.4	5.95E-02
Diverticulum	167	0	0	0	32	21	11		0	0	0	0.65625	0.125748503	1.101444724
Dumping Syndrome	14	2	0	2	14	5	9		0	0	0	0.357142857	0.357142857	0.357142857
Duodenal Diseases	548	3	0	3	6	1	5		0	0	0	0.166666667	1.82E-03	0.329723225
Duodenal Neoplasms	30	0	0	0	8	7	1		0	0	0	0.875	0.233333333	1.381578947
Duodenal Obstruction	7	0	0	0	6	3	3		0	0	0	0.5	0.428571429	0.538461538
Duodenal Ulcer	62	1	0	1	104	47	57		0	0	0	0.451923077	0.758064516	0.337581094
Duodenitis	4	24	0	24	6	2	4		0	0	0	0.333333333	0.5	0.266666667
Duodenogastric Reflux	7	2	0	2	4	1	3		0	0	0	0.25	0.142857143	0.318181818
Dysentery, Amebic	19	0	0	0	52	0	52		0	0	0	0	0	0
Dysentery, Bacillary	42	0	0	0	52	8	44		0	0	0	0.153846154	0.19047619	0.137479542
Dysentery	80	0	0	0	52	22	30		0	0	0	0.423076923	0.275	0.512820513
Echinococcosis, Hepatic	3	2	0	2	4	2	2		0	0	0	0.5	0.666666667	0.428571429
End Stage Liver Disease	193	0	0	0	166	61	105		0	0	0	0.36746988	0.316062176	0.39510689
Enteritis	82	11	0	11	53	26	27		0	0	0	0.490566038	0.317073171	0.59594689
Enterocolitis, Necrotizing	147	9	0	9	181	70	111		0	0	0	0.386740331	0.476190476	0.346651395
Enterocolitis, Neutropenic	3	0	0	0	181	1	180		0	0	0	5.52E-03	0.333333333	1.80E-04
Enterocolitis, Pseudomembranous	23	0	0	0	181	8	173		0	0	0	4.42E-02	0.347826087	9.97E-03
Enterocolitis	176	0	0	0	181	80	101		0	0	0	0.44198895	0.454545455	0.435798629
Eosinophilic Esophagitis	143	47	1	46	87	81	6		2.13E-02	6.99E-03	1.05E-02	0.931034483	0.566433566	1.157721139
Esophageal Achalasia	92	62	0	62	68	53	15		0	0	0	0.779411765	0.576086957	0.896323529
Esophageal and Gastric Varices	105	6	0	6	0	0	0		0	0	0	0	0	0
Esophageal Atresia	25	1	0	1	3	3	0		0	0	0	1	0.12	1.785714286
Esophageal Diseases	2791	1	1	0	127	106	21		1	3.58E-04	7.16E-04	0.834645669	3.80E-02	1.596638837
Esophageal Fistula	16	0	0	0	20	3	17		0	0	0	0.15	0.1875	0.133333333
Esophageal Motility Disorders	853	0	0	0	35	25	10		0	0	0	0.714285714	2.93E-02	1.372265122
Esophageal Neoplasms	1403	5	0	5	727	650	77		0	0	0	0.894085282	0.463292944	1.177841925
Esophageal Perforation	5	0	0	0	16	2	14		0	0	0	0.125	0.4	5.95E-02
Esophageal Spasm, Diffuse	853	0	0	0	29	21	8		0	0	0	0.724137931	2.46E-02	1.400656814
Esophageal Squamous Cell Carcinoma	333	0	0	0	153	132	21		0	0	0	0.862745098	0.396396396	1.18228032
Esophageal Stenosis	37	36	0	36	43	17	26		0	0	0	0.395348837	0.459459459	0.365697674
Esophagitis, Peptic	271	0	0	0	300	65	235		0	0	0	0.216666667	0.239852399	0.20566258
Esophagitis	510	0	0	0	300	202	98		0	0	0	0.673333333	0.396078431	0.847901235
Exocrine Pancreatic Insufficiency	95	128	0	128	307	64	243		0	0	0	0.208469055	0.673684211	9.85E-02
Fascioliasis	2	25	0	25	0	0	0		0	0	0	0	0	0
Fatty Liver, Alcoholic	8	0	0	0	432	4	428		0	0	0	9.26E-03	0.5	3.37E-04
Fatty Liver	997	0	0	0	432	327	105		0	0	0	0.756944444	0.327983952	1.056226188
Fecal Impaction	7	188	0	188	0	0	0		0	0	0	0	0	0
Fecal Incontinence	219	2	0	2	200	124	76		0	0	0	0.62	0.566210046	0.648114558
Fissure in Ano	44	50	0	50	27	20	7		0	0	0	0.740740741	0.454545455	0.9181012
Focal Nodular Hyperplasia	6	0	0	0	6	2	4		0	0	0	0.333333333	0.333333333	0.333333333
Gallbladder Diseases	500	0	0	0	82	39	43		0	0	0	0.475609756	0.078	0.817198894
Gallbladder Neoplasms	152	0	0	0	8	7	1		0	0	0	0.875	4.61E-02	1.6625
Gallstones	267	0	0	0	172	106	66		0	0	0	0.61627907	0.397003745	0.749642422
Gardner Syndrome	1	7	0	7	2	1	1		0	0	0	0.5	1	0.333333333
Gastric Antral Vascular Ectasia	5	1	0	1	3	3	0		0	0	0	1	0.6	1.25
Gastric Fistula	6	1	0	1	8	3	5		0	0	0	0.375	0.5	0.321428571
Gastric Outlet Obstruction	28	1	0	1	26	16	10		0	0	0	0.615384615	0.571428571	0.638176638
Gastrinoma	49	7	0	7	40	37	3		0	0	0	0.925	0.755102041	1.018539326
Gastritis, Atrophic	41	2	0	2	130	12	118		0	0	0	9.23E-02	0.292682927	4.43E-02
Gastritis, Hypertrophic	1	0	0	0	130	1	129		0	0	0	7.69E-03	1	1.17E-04
Gastritis	142	0	0	0	130	64	66		0	0	0	0.492307692	0.450704225	0.514027149
Gastroenteritis	4053	21	21	0	219	165	54		1	5.18E-03	1.03E-02	0.753424658	4.07E-02	1.429602124
Gastroesophageal Reflux	975	70	0	70	945	635	310		0	0	0	0.671957672	0.651282051	0.682457011
Gastrointestinal Diseases	28660	231	224	7	470	314	156		0.96969697	7.82E-03	1.55E-02	0.668085106	1.10E-02	1.314611682
Gastrointestinal Hemorrhage	285	3	0	3	295	128	167		0	0	0	0.433898305	0.449122807	0.4264173
Gastrointestinal Neoplasms	12085	6	0	6	367	279	88		0	0	0	0.760217984	2.31E-02	1.475623889
Gastrointestinal Stromal Tumors	275	2	0	2	258	189	69		0	0	0	0.73255814	0.687272727	0.755923033
Gastroparesis	204	71	0	71	178	115	63		0	0	0	0.646067416	0.56372549	0.690040591
Giardiasis	10	67	0	67	12	7	5		0	0	0	0.583333333	0.7	0.53030303
Glucagonoma	34	0	0	0	39	30	9		0	0	0	0.769230769	0.882352941	0.71654373
Hematemesis	10	0	0	0	27	8	19		0	0	0	0.296296296	0.8	0.16016016
Hemoperitoneum	3	0	0	0	15	2	13		0	0	0	0.133333333	0.666666667	4.44E-02
Hemorrhoids	119	1	0	1	84	61	23		0	0	0	0.726190476	0.512605042	0.851395731
Hepatic Encephalopathy	150	26	0	26	167	94	73		0	0	0	0.562874251	0.626666667	0.532688566
Hepatic Insufficiency	536	72	68	4	116	66	50		0.944444444	0.126865672	0.223684211	0.568965517	0.123134328	0.935477047
Hepatic Veno-Occlusive Disease	19	18	0	18	21	7	14		0	0	0	0.333333333	0.368421053	0.316666667
Hepatitis, Alcoholic	82	1	0	1	2988	42	2946		0	0	0	1.41E-02	0.512195122	7.51E-04
Hepatitis, Autoimmune	47	0	0	0	2988	17	2971		0	0	0	5.69E-03	0.361702128	1.76E-04
Hepatitis, Chronic	2025	0	0	0	2988	1302	1686		0	0	0	0.435742972	0.642962963	0.352036512
Hepatitis, Viral, Human	3589	0	0	0	2988	2141	847		0	0	0	0.716532798	0.596544999	0.782008883
Hepatitis A	3941	0	0	0	757	532	225		0	0	0	0.702774108	0.134991119	1.179068864
Hepatitis B, Chronic	685	70	0	70	1192	405	787		0	0	0	0.339765101	0.591240876	0.24799051
Hepatitis B	1172	0	0	0	1192	739	453		0	0	0	0.619966443	0.630546075	0.61472138
Hepatitis C, Chronic	1259	676	4	672	1706	885	821		5.92E-03	3.18E-03	4.13E-03	0.518757327	0.70293884	0.440550067
Hepatitis C	1826	0	0	0	1706	1194	512		0	0	0	0.699882767	0.65388828	0.723661343
Hepatitis D, Chronic	25	1184	0	1184	25	8	17		0	0	0	0.32	0.32	0.32
Hepatitis D	40	0	0	0	25	16	9		0	0	0	0.64	0.4	0.787692308
Hepatitis E	28	13	0	13	10	8	2		0	0	0	0.8	0.285714286	1.178947368
Hepatitis	3126	10	7	3	2988	1883	1105		0.7	2.24E-03	4.46E-03	0.630187416	0.602367242	0.64441147
Hepatolenticular Degeneration	26	2019	0	2019	45	11	34		0	0	0	0.244444444	0.423076923	0.179029734
Hepatomegaly	11	0	0	0	79	5	74		0	0	0	6.33E-02	0.454545455	1.55E-02
Hepatopulmonary Syndrome	11	0	0	0	7	7	0		0	0	0	1	0.636363636	1.222222222
Hepatorenal Syndrome	37	6	0	6	57	26	31		0	0	0	0.456140351	0.702702703	0.359089212
Hirschsprung Disease	32	15	0	15	18	14	4		0	0	0	0.777777778	0.4375	0.995555556
HIV Enteropathy	4	5	0	5	6	4	2		0	0	0	0.666666667	1	0.533333333
Hypertension, Portal	281	1	0	1	6735	97	6638		0	0	0	1.44E-02	0.34519573	1.15E-03
Ileal Diseases	30	0	0	0	7	1	6		0	0	0	0.142857143	3.33E-02	0.231660232
Ileitis	31	0	0	0	12	4	8		0	0	0	0.333333333	0.129032258	0.480620155
Ileus	163	0	0	0	185	81	104		0	0	0	0.437837838	0.496932515	0.410158434
Inflammatory Bowel Diseases	2295	54	1	53	715	526	189		1.85E-02	4.36E-04	8.51E-04	0.735664336	0.2291939	1.12182701
Insulinoma	49	26	0	26	47	38	9		0	0	0	0.808510638	0.775510204	0.82535461
Intestinal Atresia	6	4	0	4	6	3	3		0	0	0	0.5	0.5	0.5
Intestinal Diseases, Parasitic	55	0	0	0	327	4	323		0	0	0	1.22E-02	7.27E-02	3.52E-03
Intestinal Diseases	10200	0	0	0	327	207	120		0	0	0	0.633027523	2.03E-02	1.226727602
Intestinal Fistula	114	0	0	0	13	6	7		0	0	0	0.461538462	5.26E-02	0.828588734
Intestinal Neoplasms	4931	3	0	3	49	31	18		0	0	0	0.632653061	6.29E-03	1.252856323
Intestinal Obstruction	229	0	0	0	140	48	92		0	0	0	0.342857143	0.209606987	0.425551684
Intestinal Perforation	24	3	0	3	53	11	42		0	0	0	0.20754717	0.458333333	0.129380054
Intestinal Polyposis	66	3	0	3	3	3	0		0	0	0	1	4.55E-02	1.913043478
Intestinal Pseudo-Obstruction	16	0	0	0	3	1	2		0	0	0	0.333333333	0.0625	0.561403509
Intestinal Volvulus	14	1	0	1	15	8	7		0	0	0	0.533333333	0.571428571	0.514942529
Intussusception	25	0	0	0	27	11	16		0	0	0	0.407407407	0.44	0.391737892
Irritable Bowel Syndrome	683	7	0	7	539	403	136		0	0	0	0.747680891	0.590043924	0.835787313
Lactose Intolerance	35	315	0	315	46	18	28		0	0	0	0.391304348	0.514285714	0.338164251
Laryngopharyngeal Reflux	61	13	0	13	36	29	7		0	0	0	0.805555556	0.475409836	1.013172967
Liver Abscess, Amebic	2	19	0	19	12	2	10		0	0	0	0.166666667	1	4.76E-02
Liver Abscess, Pyogenic	4	0	0	0	12	3	9		0	0	0	0.25	0.75	0.125
Liver Abscess	10	0	0	0	12	7	5		0	0	0	0.583333333	0.7	0.53030303
Liver Cirrhosis, Alcoholic	30	4	0	4	1321	19	1302		0	0	0	1.44E-02	0.633333333	6.39E-04
Liver Cirrhosis, Biliary	111	0	0	0	1321	48	1273		0	0	0	0.036336109	0.432432432	5.63E-03
Liver Cirrhosis, Experimental	2	0	0	0	1321	2	1319		0	0	0	1.51E-03	1	4.58E-06
Liver Cirrhosis	1540	0	0	0	1321	745	576		0	0	0	0.563966692	0.483766234	0.60713646
Liver Diseases, Alcoholic	146	104	5	99	1506	40	1466		4.81E-02	3.42E-02	0.04	2.66E-02	0.273972603	4.69E-03
Liver Diseases	8591	0	0	0	1506	1015	491		0	0	0	0.673970784	0.118146898	1.14689175
Liver Failure, Acute	126	19	0	19	408	49	359		0	0	0	0.120098039	0.388888889	5.67E-02
Liver Failure	537	0	0	0	408	134	274		0	0	0	0.328431373	0.249534451	0.373264862
Liver Neoplasms, Experimental	1	60	0	60	366	1	365		0	0	0	2.73E-03	1	1.49E-05
Liver Neoplasms	2517	0	0	0	366	299	67		0	0	0	0.816939891	0.118792213	1.426456958
Malabsorption Syndromes	417	2	0	2	170	51	119		0	0	0	0.3	0.122302158	0.426235094
Meconium Ileus	9	0	0	0	6	3	3		0	0	0	0.5	0.333333333	0.6
Megacolon	33	0	0	0	13	2	11		0	0	0	0.153846154	6.06E-02	0.220735786
Melena	14	0	0	0	29	8	21		0	0	0	0.275862069	0.571428571	0.179631115
Mesenteric Ischemia	18	1	0	1	10	2	8		0	0	0	0.2	0.111111111	0.257142857
Mucositis	334	1	0	1	385	203	182		0	0	0	0.527272727	0.607784431	0.489872297
Nesidioblastosis	1	159	0	159	4	0	4		0	0	0	0	0	0
Neurogenic Bowel	17	0	0	0	10	5	5		0	0	0	0.5	0.294117647	0.62962963
Non-alcoholic Fatty Liver Disease	810	1	0	1	375	294	81		0	0	0	0.784	0.362962963	1.071797468
Pancreatic Cyst	87	52	0	52	35	29	6		0	0	0	0.828571429	0.333333333	1.181733021
Pancreatic Diseases	3774	22	18	4	97	79	18		0.818181818	4.77E-03	9.48E-03	0.81443299	2.09E-02	1.588049653
Pancreatic Fistula	75	1	0	1	48	27	21		0	0	0	0.5625	0.36	0.68597561
Pancreatic Intraductal Neoplasms	10	13	0	13	0	0	0		0	0	0	0	0	0
Pancreatic Neoplasms	2607	0	0	0	348	298	50		0	0	0	0.856321839	0.114307633	1.510951631
Pancreatic Pseudocyst	21	2	0	2	13	11	2		0	0	0	0.846153846	0.523809524	1.045248869
Pancreatitis, Acute Necrotizing	30	3	0	3	380	10	370		0	0	0	2.63E-02	0.333333333	3.85E-03
Pancreatitis, Alcoholic	9	0	0	0	380	7	373		0	0	0	1.84E-02	0.777777778	8.52E-04
Pancreatitis, Chronic	164	0	0	0	380	85	295		0	0	0	0.223684211	0.518292683	0.134868421
Pancreatitis, Graft	1	0	0	0	380	1	379		0	0	0	2.63E-03	1	1.38E-05
Pancreatitis	483	0	0	0	380	239	141		0	0	0	0.628947368	0.494824017	0.704012929
Panniculitis, Peritoneal	1	180	0	180	7	0	7		0	0	0	0	0	0
Peptic Ulcer Hemorrhage	63	0	0	0	42	34	8		0	0	0	0.80952381	0.53968254	0.971428571
Peptic Ulcer Perforation	7	3	0	3	8	5	3		0	0	0	0.625	0.714285714	0.583333333
Peptic Ulcer	527	1	1	0	272	128	144		1	1.90E-03	3.79E-03	0.470588235	0.24288425	0.62077597
Peritoneal Diseases	538	58	0	58	18	8	10		0	0	0	0.444444444	1.49E-02	0.86011191
Peritoneal Fibrosis	6	0	0	0	8	4	4		0	0	0	0.5	0.666666667	0.428571429
Peritoneal Neoplasms	302	1	0	1	64	52	12		0	0	0	0.8125	0.17218543	1.340846995
Peritonitis, Tuberculous	4	0	0	0	184	2	182		0	0	0	1.09E-02	0.5	4.63E-04
Peritonitis	167	0	0	0	184	81	103		0	0	0	0.440217391	0.48502994	0.418896321
Peutz-Jeghers Syndrome	16	47	0	47	11	8	3		0	0	0	0.727272727	0.5	0.861952862
Pneumatosis Cystoides Intestinalis	1	3	0	3	0	0	0		0	0	0	0	0	0
Pneumoperitoneum	114	0	0	0	119	39	80		0	0	0	0.327731092	0.342105263	0.320698236
Porphyria, Acute Intermittent	19	26	0	26	37	9	28		0	0	0	0.243243243	0.473684211	0.165057915
Porphyria, Variegate	7	0	0	0	37	1	36		0	0	0	0.027027027	0.142857143	8.60E-03
Porphyria Cutanea Tarda	38	0	0	0	100	7	93		0	0	0	0.07	0.184210526	3.86E-02
Porphyrias, Hepatic	38	5	5	0	37	18	19		1	0.131578947	0.23255814	0.486486486	0.473684211	0.492972973
Postcholecystectomy Syndrome	12	0	0	0	2	1	1		0	0	0	0.5	8.33E-02	0.857142857
Pouchitis	26	1	0	1	23	10	13		0	0	0	0.434782609	0.384615385	0.461401952
Proctitis	27	10	0	10	30	19	11		0	0	0	0.633333333	0.703703704	0.6
Proctocolitis	9	16	4	12	7	5	2		0.25	0.444444444	0.32	0.714285714	0.555555556	0.803571429
Protein-Losing Enteropathies	9	0	0	0	6	3	3		0	0	0	0.5	0.333333333	0.6
Protoporphyria, Erythropoietic	15	0	0	0	16	10	6		0	0	0	0.625	0.666666667	0.60483871
Pruritus Ani	1	0	0	0	1	0	1		0	0	0	0	0	0
Pyloric Stenosis, Hypertrophic	4	0	0	0	26	2	24		0	0	0	7.69E-02	0.5	2.05E-02
Pyloric Stenosis	28	0	0	0	26	16	10		0	0	0	0.615384615	0.571428571	0.638176638
Rectal Diseases	4678	5	0	5	51	39	12		0	0	0	0.764705882	8.34E-03	1.512917791
Rectal Fistula	98	0	0	0	6	3	3		0	0	0	0.5	3.06E-02	0.942307692
Rectal Neoplasms	1128	0	0	0	132	114	18		0	0	0	0.863636364	0.10106383	1.546320346
Rectal Prolapse	35	0	0	0	19	14	5		0	0	0	0.736842105	0.4	0.955165692
Rectocele	32	6	0	6	28	21	7		0	0	0	0.75	0.65625	0.8
Rectovaginal Fistula	5	4	0	4	3	2	1		0	0	0	0.666666667	0.4	0.833333333
Respiratory Aspiration of Gastric Contents	14	0	0	0	0	0	0		0	0	0	0	0	0
Rift Valley Fever	5	0	0	0	4	4	0		0	0	0	1	0.8	1.111111111
Short Bowel Syndrome	98	4	0	4	76	54	22		0	0	0	0.710526316	0.551020408	0.800362976
Sigmoid Diseases	18	28	0	28	3	3	0		0	0	0	1	0.166666667	1.714285714
Sigmoid Neoplasms	9	0	0	0	2	1	1		0	0	0	0.5	0.111111111	0.818181818
Somatostatinoma	35	0	0	0	32	32	0		0	0	0	1	0.914285714	1.044776119
Sphincter of Oddi Dysfunction	10	0	0	0	0	0	0		0	0	0	0	0	0
Sprue, Tropical	8	3	0	3	133	0	133		0	0	0	0	0	0
Steatorrhea	16	0	0	0	33	14	19		0	0	0	0.424242424	0.875	0.277056277
Stomach Diseases	2338	9	0	9	64	39	25		0	0	0	0.609375	1.67E-02	1.186277061
Stomach Neoplasms	1952	1	0	1	192	172	20		0	0	0	0.895833333	8.81E-02	1.631218905
Stomach Ulcer	97	0	0	0	161	77	84		0	0	0	0.47826087	0.793814433	0.359622514
Superior Mesenteric Artery Syndrome	1	1	0	1	0	0	0		0	0	0	0	0	0
Tracheoesophageal Fistula	11	0	0	0	8	5	3		0	0	0	0.625	0.454545455	0.723684211
Typhlitis	1	1	0	1	2	0	2		0	0	0	0	0	0
Vipoma	9	0	0	0	2	2	0		0	0	0	1	0.222222222	1.636363636
Visceral Prolapse	1	0	0	0	0	0	0		0	0	0	0	0	0
Whipple Disease	1	0	0	0	3	0	3		0	0	0	0	0	0
Zellweger Syndrome	5	0	0	0	53	2	51		0	0	0	3.77E-02	0.4	6.51E-03
Zenker Diverticulum	9	0	0	0	5	4	1		0	0	0	0.8	0.444444444	1.028571429
Zollinger-Ellison Syndrome	49	0	0	0	19	12	7		0	0	0	0.631578947	0.244897959	0.910216718
									7.47E-02	1.24E-02	1.76E-02	0.477706835	0.373079486	0.632370748
Sub cateogory	Answer total count	clinical.gov total counted	clinical.gov matched counted	clinical.gov not matched counted	clips total counted	clips matched counted	clips not matched counted		clinical.gov precision	clinical.gov recall	clinical.gov f1-score	clips precision	clips recall	clips f1_score
22q11 Deletion Syndrome	36	1	1	0	3	3	0		1	2.78E-02	5.41E-02	1	8.33E-02	1.846153846
46, XX Disorders of Sex Development	50	0	0	0	0	0	0		0	0	0	0	0	0
Abetalipoproteinemia	3	1	1	0	6	2	4		1	0.333333333	0.5	0.333333333	0.666666667	0.222222222
Abnormalities, Drug-Induced	2	0	0	0	3620	1	3619		0	0	0	2.76E-04	0.5	3.05E-07
Abnormalities, Multiple	792	0	0	0	3620	55	3565		0	0	0	1.52E-02	6.94E-02	5.45E-03
Abnormalities, Radiation-Induced	4	0	0	0	3620	4	3616		0	0	0	1.10E-03	1	2.44E-06
Achondroplasia	23	6	6	0	9	7	2		1	0.260869565	0.413793103	0.777777778	0.304347826	1.118055556
Acidosis, Renal Tubular	9	0	0	0	238	4	234		0	0	0	1.68E-02	0.444444444	1.22E-03
Acrodermatitis	5	1	1	0	3	2	1		1	0.2	0.333333333	0.666666667	0.4	0.833333333
Activated Protein C Resistance	1	0	0	0	6	0	6		0	0	0	0	0	0
Acute Chest Syndrome	32	13	13	0	51	19	32		1	0.40625	0.577777778	0.37254902	0.59375	0.287266714
Adenomatous Polyposis Coli	59	2	2	0	197	41	156		1	3.39E-02	6.56E-02	0.208121827	0.694915254	0.095931155
Adrenal Hyperplasia, Congenital	111	0	0	0	43	30	13		0	0	0	0.697674419	0.27027027	1.005738448
Adrenogenital Syndrome	111	0	0	0	43	30	13		0	0	0	0.697674419	0.27027027	1.005738448
Adrenoleukodystrophy	50	8	8	0	56	26	30		1	0.16	0.275862069	0.464285714	0.52	0.438005391
Afibrinogenemia	14	0	0	0	9	8	1		0	0	0	0.888888889	0.571428571	1.082125604
Agenesis of Corpus Callosum	13	0	0	0	12	6	6		0	0	0	0.5	0.461538462	0.52
Aicardi Syndrome	2	1	1	0	16	2	14		1	0.5	0.666666667	0.125	1	2.78E-02
Alagille Syndrome	14	7	7	0	13	10	3		1	0.5	0.666666667	0.769230769	0.714285714	0.797720798
Albinism, Ocular	3	0	0	0	15	2	13		0	0	0	0.133333333	0.666666667	4.44E-02
Albinism, Oculocutaneous	14	0	0	0	15	9	6		0	0	0	0.6	0.642857143	0.579310345
Albinism	33	6	6	0	15	11	4		1	0.181818182	0.307692308	0.733333333	0.333333333	1.008333333
Alexander Disease	1	0	0	0	0	0	0		0	0	0	0	0	0
Alkaptonuria	7	5	5	0	10	5	5		1	0.714285714	0.833333333	0.5	0.714285714	0.411764706
Alpha 1-Antitrypsin Deficiency	90	5	5	0	57	47	10		1	5.56E-02	0.105263158	0.824561404	0.522222222	1.009667025
alpha-Mannosidosis	25	4	4	0	21	17	4		1	0.16	0.275862069	0.80952381	0.68	0.879917184
alpha-Thalassemia	14	0	0	0	7	3	4		0	0	0	0.428571429	0.214285714	0.571428571
Alstrom Syndrome	5	0	0	0	1	0	1		0	0	0	0	0	0
Amelogenesis Imperfecta	3	1	1	0	3	1	2		1	0.333333333	0.5	0.333333333	0.333333333	0.333333333
Amino Acid Metabolism, Inborn Errors	267	0	0	0	0	0	0		0	0	0	0	0	0
Amniotic Band Syndrome	2	0	0	0	0	0	0		0	0	0	0	0	0
Amyloid Neuropathies, Familial	28	0	0	0	13	9	4		0	0	0	0.692307692	0.321428571	0.945590994
Amyloidosis, Familial	43	0	0	0	192	12	180		0	0	0	0.0625	0.279069767	2.29E-02
Andersen Syndrome	2	0	0	0	2	2	0		0	0	0	1	1	1
Androgen-Insensitivity Syndrome	1	0	0	0	2	0	2		0	0	0	0	0	0
Anemia, Diamond-Blackfan	54	0	0	0	2399	36	2363		0	0	0	1.50E-02	0.666666667	6.61E-04
Anemia, Dyserythropoietic, Congenital	4	0	0	0	2399	2	2397		0	0	0	8.34E-04	0.5	2.78E-06
Anemia, Hemolytic, Congenital Nonspherocytic	8	0	0	0	2399	1	2398		0	0	0	4.17E-04	0.125	2.77E-06
Anemia, Hemolytic, Congenital	977	0	0	0	2399	241	2158		0	0	0	0.100458524	0.24667349	5.81E-02
Anemia, Hypoplastic, Congenital	106	0	0	0	2399	65	2334		0	0	0	2.71E-02	0.613207547	2.29E-03
Anemia, Neonatal	29	0	0	0	2399	9	2390		0	0	0	3.75E-03	0.310344828	8.96E-05
Anemia, Sickle Cell	754	0	0	0	2399	209	2190		0	0	0	8.71E-02	0.277188329	4.17E-02
Anencephaly	8	2	2	0	5	5	0		1	0.25	0.4	1	0.625	1.230769231
Angelman Syndrome	25	8	7	1	14	12	2		0.875	0.28	0.424242424	0.857142857	0.48	1.098901099
Angioedemas, Hereditary	93	0	0	0	109	55	54		0	0	0	0.504587156	0.591397849	0.464619856
Aniridia	17	4	4	0	12	8	4		1	0.235294118	0.380952381	0.666666667	0.470588235	0.781609195
Anodontia	37	0	0	0	33	11	22		0	0	0	0.333333333	0.297297297	0.352380952
Anophthalmos	5	0	0	0	6	3	3		0	0	0	0.5	0.6	0.454545455
Anorectal Malformations	10	0	0	0	3	3	0		0	0	0	1	0.3	1.538461538
Antithrombin III Deficiency	11	0	0	0	17	7	10		0	0	0	0.411764706	0.636363636	0.323529412
Aortic Coarctation	32	2	2	0	26	14	12		1	0.0625	0.117647059	0.538461538	0.4375	0.594164456
Arachnodactyly	50	0	0	0	0	0	0		0	0	0	0	0	0
Arachnoid Cysts	1	0	0	0	3	0	3		0	0	0	0	0	0
Argininosuccinic Aciduria	5	2	2	0	5	4	1		1	0.4	0.571428571	0.8	0.8	0.8
Arnold-Chiari Malformation	21	0	0	0	15	8	7		0	0	0	0.533333333	0.380952381	0.622222222
Arrhythmogenic Right Ventricular Dysplasia	26	1	1	0	15	8	7		1	3.85E-02	7.41E-02	0.533333333	0.307692308	0.676422764
Arteriovenous Fistula	198	37	37	0	124	78	46		1	0.186868687	0.314893617	0.629032258	0.393939394	0.773592466
Arteriovenous Malformations	219	11	11	0	59	36	23		1	5.02E-02	9.57E-02	0.610169492	0.164383562	0.961346177
Arthritis, Gouty	25	0	0	0	2857	17	2840		0	0	0	5.95E-03	0.68	1.03E-04
Arthrogryposis	6	0	0	0	6	6	0		0	0	0	1	1	1
Aspartylglucosaminuria	5	0	0	0	4	4	0		0	0	0	1	0.8	1.111111111
Asphyxia Neonatorum	74	1	1	0	45	25	20		1	1.35E-02	2.67E-02	0.555555556	0.337837838	0.690943044
Ataxia Telangiectasia	29	7	7	0	142	15	127		1	0.24137931	0.388888889	0.105633803	0.517241379	3.58E-02
Autoimmune Lymphoproliferative Syndrome	10	7	7	0	12	9	3		1	0.7	0.823529412	0.75	0.9	0.681818182
Bardet-Biedl Syndrome	8	2	2	0	6	4	2		1	0.25	0.4	0.666666667	0.5	0.761904762
Barth Syndrome	6	3	3	0	5	4	1		1	0.5	0.666666667	0.8	0.666666667	0.872727273
Basal Cell Nevus Syndrome	34	9	8	1	27	20	7		0.888888889	0.235294118	0.372093023	0.740740741	0.588235294	0.825743777
Beckwith-Wiedemann Syndrome	7	0	0	0	6	4	2		0	0	0	0.666666667	0.571428571	0.717948718
Behcet Syndrome	75	0	0	0	42	32	10		0	0	0	0.761904762	0.426666667	0.976800977
beta-Mannosidosis	1	0	0	0	1	1	0		0	0	0	1	1	1
beta-Thalassemia	214	0	0	0	84	64	20		0	0	0	0.761904762	0.299065421	1.094279322
Biliary Atresia	35	14	14	0	19	16	3		1	0.4	0.571428571	0.842105263	0.457142857	1.091617934
Biotinidase Deficiency	4	0	0	0	1	0	1		0	0	0	0	0	0
Birt-Hogg-Dube Syndrome	6	0	0	0	2	1	1		0	0	0	0.5	0.166666667	0.75
Birth Injuries	25	0	0	0	42	8	34		0	0	0	0.19047619	0.32	0.142146411
Bladder Exstrophy	9	5	5	0	5	5	0		1	0.555555556	0.714285714	1	0.555555556	1.285714286
Blood Coagulation Disorders, Inherited	757	0	0	0	535	52	483		0	0	0	0.097196262	6.87E-02	0.113897167
Bloom Syndrome	1	0	0	0	2	1	1		0	0	0	0.5	1	0.333333333
Brachydactyly	2	0	0	0	2	1	1		0	0	0	0.5	0.5	0.5
Brain Diseases, Metabolic, Inborn	772	0	0	0	559	11	548		0	0	0	1.97E-02	1.42E-02	2.28E-02
Bronchomalacia	2	0	0	0	0	0	0		0	0	0	0	0	0
Bronchopulmonary Dysplasia	225	46	44	2	177	115	62		0.956521739	0.195555556	0.324723247	0.649717514	0.511111111	0.727295725
Brugada Syndrome	30	5	5	0	14	10	4		1	0.166666667	0.285714286	0.714285714	0.333333333	0.974025974
Bulbo-Spinal Atrophy, X-Linked	11	0	0	0	0	0	0		0	0	0	0	0	0
CADASIL	15	7	5	2	8	6	2		0.714285714	0.333333333	0.454545455	0.75	0.4	0.97826087
Canavan Disease	7	2	2	0	5	5	0		1	0.285714286	0.444444444	1	0.714285714	1.166666667
Carbamoyl-Phosphate Synthase I Deficiency Disease	8	0	0	0	113	6	107		0	0	0	5.31E-02	0.75	7.02E-03
Carbohydrate Metabolism, Inborn Errors	468	0	0	0	0	0	0		0	0	0	0	0	0
Cardiomyopathy, Hypertrophic, Familial	6	0	0	0	728	5	723		0	0	0	6.87E-03	0.833333333	1.12E-04
Cardiovascular Abnormalities	1389	0	0	0	47	20	27		0	0	0	0.425531915	1.44E-02	0.823208677
Carney Complex	4	2	1	1	1342	3	1339		0.5	0.25	0.333333333	2.24E-03	0.75	1.33E-05
Caroli Disease	3	0	0	0	2	2	0		0	0	0	1	0.666666667	1.2
Carotid-Cavernous Sinus Fistula	1	0	0	0	0	0	0		0	0	0	0	0	0
Central Nervous System Cysts	3	0	0	0	0	0	0		0	0	0	0	0	0
Central Nervous System Vascular Malformations	40	0	0	0	0	0	0		0	0	0	0	0	0
Cerebral Amyloid Angiopathy, Familial	13	0	0	0	8	6	2		0	0	0	0.75	0.461538462	0.928571429
Charcot-Marie-Tooth Disease	357	3	3	0	18	15	3		1	8.40E-03	1.67E-02	0.833333333	4.20E-02	1.586666667
Cherubism	2	2	2	0	2	2	0		1	1	1	1	1	1
Choanal Atresia	1	0	0	0	1	0	1		0	0	0	0	0	0
Choledochal Cyst	6	0	0	0	4	1	3		0	0	0	0.25	0.166666667	0.3
Cholesterol Ester Storage Disease	27	1	1	0	16	15	1		1	0.037037037	7.14E-02	0.9375	0.555555556	1.177325581
Chondrodysplasia Punctata, Rhizomelic	2	0	0	0	1	1	0		0	0	0	1	0.5	1.333333333
Chorioamnionitis	30	12	12	0	71	21	50		1	0.4	0.571428571	0.295774648	0.7	0.175707712
Choroideremia	20	6	4	2	116	8	108		0.666666667	0.2	0.307692308	6.90E-02	0.4	2.03E-02
Chromosome Disorders	784	0	0	0	219	63	156		0	0	0	0.287671233	8.04E-02	0.449719335
Ciliary Motility Disorders	37	0	0	0	24	18	6		0	0	0	0.75	0.486486486	0.909836066
Ciliopathies	210	1	1	0	0	0	0		1	4.76E-03	9.48E-03	0	0	0
Citrullinemia	8	2	2	0	8	7	1		1	0.25	0.4	0.875	0.875	0.875
Cleft Lip	75	11	9	2	34	23	11		0.818181818	0.12	0.209302326	0.676470588	0.306666667	0.930922828
Cleft Palate	79	11	11	0	46	32	14		1	0.139240506	0.244444444	0.695652174	0.405063291	0.879304348
Clubfoot	81	15	15	0	37	21	16		1	0.185185185	0.3125	0.567567568	0.259259259	0.779202932
Cockayne Syndrome	7	3	3	0	3	3	0		1	0.428571429	0.6	1	0.428571429	1.4
Coffin-Lowry Syndrome	1	0	0	0	1	0	1		0	0	0	0	0	0
Colic	153	51	50	1	117	73	44		0.980392157	0.326797386	0.490196078	0.623931624	0.477124183	0.707122507
Coloboma	6	3	2	1	16	6	10		0.666666667	0.333333333	0.444444444	0.375	1	0.204545455
Colorectal Neoplasms, Hereditary Nonpolyposis	69	0	0	0	449	9	440		0	0	0	2.00E-02	0.130434783	5.34E-03
Cone-Rod Dystrophies	15	0	0	0	110	6	104		0	0	0	5.45E-02	0.4	1.31E-02
Congenital Abnormalities	5465	1	1	0	3620	1113	2507		1	1.83E-04	3.66E-04	0.307458564	0.203659652	0.369897865
Congenital Disorders of Glycosylation	8	1	1	0	158	1	157		1	0.125	0.222222222	6.33E-03	0.125	6.10E-04
Congenital Hyperinsulinism	39	7	7	0	11	11	0		1	0.179487179	0.304347826	1	0.282051282	1.56
Congenital Hypothyroidism	11	5	5	0	15	10	5		1	0.454545455	0.625	0.666666667	0.909090909	0.564102564
Congenital Microtia	11	0	0	0	0	0	0		0	0	0	0	0	0
Coproporphyria, Hereditary	9	0	0	0	2	1	1		0	0	0	0.5	0.111111111	0.818181818
Corneal Dystrophies, Hereditary	60	0	0	0	16	6	10		0	0	0	0.375	0.1	0.592105263
Coronary Vessel Anomalies	4	0	0	0	1	1	0		0	0	0	1	0.25	1.6
Costello Syndrome	2	0	0	0	1	0	1		0	0	0	0	0	0
Craniofacial Abnormalities	279	0	0	0	27	15	12		0	0	0	0.555555556	5.38E-02	1.013071895
Craniofacial Dysostosis	21	0	0	0	0	0	0		0	0	0	0	0	0
Craniosynostoses	48	0	0	0	115	17	98		0	0	0	0.147826087	0.354166667	8.71E-02
Cri-du-Chat Syndrome	2	0	0	0	1	1	0		0	0	0	1	0.5	1.333333333
Crigler-Najjar Syndrome	12	2	2	0	8	5	3		1	0.166666667	0.285714286	0.625	0.416666667	0.75
Cryopyrin-Associated Periodic Syndromes	26	1	1	0	14	9	5		1	3.85E-02	7.41E-02	0.642857143	0.346153846	0.835714286
Cryptorchidism	22	2	2	0	21	14	7		1	9.09E-02	0.166666667	0.666666667	0.636363636	0.682170543
Cutis Laxa	74	0	0	0	49	34	15		0	0	0	0.693877551	0.459459459	0.834909574
Cystic Adenomatoid Malformation of Lung, Congenital	3	0	0	0	0	0	0		0	0	0	0	0	0
Cystic Fibrosis	1181	603	578	25	961	684	277		0.95854063	0.489415749	0.647982063	0.711758585	0.579170195	0.784861707
Cystinosis	29	18	18	0	25	20	5		1	0.620689655	0.765957447	0.8	0.689655172	0.859259259
Cystinuria	19	2	2	0	11	8	3		1	0.105263158	0.19047619	0.727272727	0.421052632	0.921212121
Darier Disease	7	0	0	0	40	3	37		0	0	0	0.075	0.428571429	2.23E-02
De Lange Syndrome	3	0	0	0	2	0	2		0	0	0	0	0	0
Dent Disease	9	3	3	0	8	7	1		1	0.333333333	0.5	0.875	0.777777778	0.926470588
Dental Enamel Hypoplasia	25	0	0	0	0	0	0		0	0	0	0	0	0
Dentinogenesis Imperfecta	1	0	0	0	1	0	1		0	0	0	0	0	0
Dentofacial Deformities	16	2	2	0	8	5	3		1	0.125	0.222222222	0.625	0.3125	0.833333333
Denys-Drash Syndrome	2	0	0	0	19	1	18		0	0	0	5.26E-02	0.5	1.00E-02
Dermatitis, Atopic	827	0	0	0	633	376	257		0	0	0	0.59399684	0.454655381	0.672925188
Dextrocardia	51	0	0	0	16	5	11		0	0	0	0.3125	9.80E-02	0.475746269
Diaphragmatic Eventration	2	0	0	0	1	1	0		0	0	0	1	0.5	1.333333333
Diastema	3	0	0	0	1	0	1		0	0	0	0	0	0
DiGeorge Syndrome	37	4	4	0	42	23	19		1	0.108108108	0.195121951	0.547619048	0.621621622	0.512959614
Digestive System Abnormalities	114	0	0	0	4	3	1		0	0	0	0.75	2.63E-02	1.449152542
Disorders of Sex Development	235	1	1	0	68684	74	68610		1	4.26E-03	8.47E-03	1.08E-03	0.314893617	7.35E-06
Distal Myopathies	16	0	0	0	6	5	1		0	0	0	0.833333333	0.3125	1.212121212
Double Outlet Right Ventricle	3	0	0	0	7	3	4		0	0	0	0.428571429	1	0.257142857
Down Syndrome	223	74	72	2	156	120	36		0.972972973	0.322869955	0.484848485	0.769230769	0.538116592	0.905216156
Duane Retraction Syndrome	1	0	0	0	11	0	11		0	0	0	0	0	0
Ductus Arteriosus, Patent	114	0	0	0	0	0	0		0	0	0	0	0	0
Dwarfism	270	1	1	0	139	77	62		1	3.70E-03	7.38E-03	0.553956835	0.285185185	0.731385552
Dysautonomia, Familial	12	0	0	0	38	6	32		0	0	0	0.157894737	0.5	7.58E-02
Dyskeratosis Congenita	14	4	4	0	15	12	3		1	0.285714286	0.444444444	0.8	0.857142857	0.772413793
Dysplastic Nevus Syndrome	16	1	1	0	4	4	0		1	0.0625	0.117647059	1	0.25	1.6
Ebstein Anomaly	3	1	1	0	4	2	2		1	0.333333333	0.5	0.5	0.666666667	0.428571429
Ectodermal Dysplasia 1, Anhidrotic	17	0	0	0	25	16	9		0	0	0	0.64	0.941176471	0.518095238
Ectodermal Dysplasia	33	15	15	0	17	17	0		1	0.454545455	0.625	1	0.515151515	1.32
Ectopia Lentis	3	0	0	0	1	0	1		0	0	0	0	0	0
Ehlers-Danlos Syndrome	34	7	6	1	20	12	8		0.857142857	0.176470588	0.292682927	0.6	0.352941176	0.755555556
Eisenmenger Complex	22	0	0	0	18	14	4		0	0	0	0.777777778	0.636363636	0.855555556
Elliptocytosis, Hereditary	1	0	0	0	2	1	1		0	0	0	0.5	1	0.333333333
Ellis-Van Creveld Syndrome	1	0	0	0	2	0	2		0	0	0	0	0	0
Encephalocele	1	0	0	0	3	0	3		0	0	0	0	0	0
Endocardial Cushion Defects	13	1	1	0	4	3	1		1	7.69E-02	0.142857143	0.75	0.230769231	1.147058824
Epidermolysis Bullosa, Junctional	6	0	0	0	40	1	39		0	0	0	0.025	0.166666667	6.52E-03
Epidermolysis Bullosa Acquisita	2	1	1	0	16	2	14		1	0.5	0.666666667	0.125	1	2.78E-02
Epidermolysis Bullosa Dystrophica	46	2	2	0	18	18	0		1	4.35E-02	8.33E-02	1	0.391304348	1.4375
Epidermolysis Bullosa Simplex	14	3	3	0	3	3	0		1	0.214285714	0.352941176	1	0.214285714	1.647058824
Epidermolysis Bullosa	92	39	39	0	40	39	1		1	0.423913043	0.595419847	0.975	0.423913043	1.359090909
Epilepsy, Benign Neonatal	1	0	0	0	1117	0	1117		0	0	0	0	0	0
Epispadias	6	1	1	0	3	3	0		1	0.166666667	0.285714286	1	0.5	1.333333333
Equinus Deformity	81	0	0	0	9	6	3		0	0	0	0.666666667	7.41E-02	1.2
Erythroblastosis, Fetal	22	0	0	0	6	2	4		0	0	0	0.333333333	9.09E-02	0.523809524
Esophageal Atresia	25	1	1	0	3	3	0		1	0.04	7.69E-02	1	0.12	1.785714286
Exostoses, Multiple Hereditary	13	0	0	0	27	3	24		0	0	0	0.111111111	0.230769231	7.22E-02
Eye Abnormalities	58	0	0	0	13	4	9		0	0	0	0.307692308	6.90E-02	0.502708559
Eye Diseases, Hereditary	563	0	0	0	618	59	559		0	0	0	9.55E-02	0.104795737	9.10E-02
Fabry Disease	158	77	77	0	126	94	32		1	0.487341772	0.655319149	0.746031746	0.594936709	0.830091661
Factor V Deficiency	1	0	0	0	2	0	2		0	0	0	0	0	0
Factor VII Deficiency	5	2	2	0	3	2	1		1	0.4	0.571428571	0.666666667	0.4	0.833333333
Factor X Deficiency	4	1	1	0	3	3	0		1	0.25	0.4	1	0.75	1.142857143
Factor XI Deficiency	3	1	1	0	2	2	0		1	0.333333333	0.5	1	0.666666667	1.2
Factor XII Deficiency	1	0	0	0	1	0	1		0	0	0	0	0	0
Factor XIII Deficiency	11	7	7	0	9	8	1		1	0.636363636	0.777777778	0.888888889	0.727272727	0.977777778
Familial Hypophosphatemic Rickets	46	1	1	0	37	11	26		1	2.17E-02	4.26E-02	0.297297297	0.239130435	0.329534354
Familial Mediterranean Fever	125	11	11	0	22	17	5		1	0.088	0.161764706	0.772727273	0.136	1.314162028
Familial Multiple Lipomatosis	1	0	0	0	12	0	12		0	0	0	0	0	0
Fanconi Anemia	88	32	30	2	77	55	22		0.9375	0.340909091	0.5	0.714285714	0.625	0.761904762
Fanconi Syndrome	97	2	2	0	22	14	8		1	2.06E-02	4.04E-02	0.636363636	0.144329897	1.037433155
Farber Lipogranulomatosis	2	0	0	0	1	1	0		0	0	0	1	0.5	1.333333333
Favism	1	0	0	0	1	1	0		0	0	0	1	1	1
Fetal Alcohol Spectrum Disorders	42	3	3	0	25	20	5		1	7.14E-02	0.133333333	0.8	0.476190476	1.002985075
Fetal Diseases	277	0	0	0	29	5	24		0	0	0	0.172413793	1.81E-02	0.312147848
Fetal Growth Retardation	185	1	1	0	218	83	135		1	5.41E-03	0.010752688	0.380733945	0.448648649	0.34955722
Fetal Hypoxia	14	1	1	0	14	5	9		1	7.14E-02	0.133333333	0.357142857	0.357142857	0.357142857
Fetal Macrosomia	38	1	1	0	27	6	21		1	2.63E-02	5.13E-02	0.222222222	0.157894737	0.25982906
Fetofetal Transfusion	16	0	0	0	12	6	6		0	0	0	0.5	0.375	0.571428571
Fetomaternal Transfusion	4	0	0	0	3	2	1		0	0	0	0.666666667	0.5	0.761904762
Flatfoot	43	1	1	0	26	12	14		1	2.33E-02	4.55E-02	0.461538462	0.279069767	0.575250836
Focal Dermal Hypoplasia	5	1	1	0	7	3	4		1	0.2	0.333333333	0.428571429	0.6	0.357142857
Foot Deformities, Congenital	207	0	0	0	30	14	16		0	0	0	0.466666667	6.76E-02	0.815189873
Foramen Ovale, Patent	78	0	0	0	0	0	0		0	0	0	0	0	0
Fragile X Syndrome	76	36	36	0	50	45	5		1	0.473684211	0.642857143	0.9	0.592105263	1.085714286
Fraser Syndrome	1	1	1	0	1	1	0		1	1	1	1	1	1
Frasier Syndrome	2	0	0	0	1	1	0		0	0	0	1	0.5	1.333333333
Friedreich Ataxia	64	7	6	1	46	35	11		0.857142857	0.09375	0.169014085	0.760869565	0.546875	0.885375494
Fructose Intolerance	9	3	3	0	7	4	3		1	0.333333333	0.5	0.571428571	0.444444444	0.642857143
Fructose Metabolism, Inborn Errors	9	0	0	0	0	0	0		0	0	0	0	0	0
Fuchs%27 Endothelial Dystrophy	51	0	0	0	24	20	4		0	0	0	0.833333333	0.392156863	1.133333333
Fucosidosis	9	0	0	0	10	9	1		0	0	0	0.9	1	0.852631579
Funnel Chest	45	0	0	0	25	23	2		0	0	0	0.92	0.511111111	1.182857143
Galactosemias	8	0	0	0	6	4	2		0	0	0	0.666666667	0.5	0.761904762
Gangliosidoses, GM2	20	0	0	0	14	10	4		0	0	0	0.714285714	0.5	0.840336134
Gangliosidoses	30	3	3	0	14	13	1		1	0.1	0.181818182	0.928571429	0.433333333	1.266233766
Gangliosidosis, GM1	14	0	0	0	14	6	8		0	0	0	0.428571429	0.428571429	0.428571429
Gardner Syndrome	1	1	1	0	2	1	1		1	1	1	0.5	1	0.333333333
Gastroschisis	35	9	9	0	21	12	9		1	0.257142857	0.409090909	0.571428571	0.342857143	0.714285714
GATA2 Deficiency	7	2	2	0	5	4	1		1	0.285714286	0.444444444	0.8	0.571428571	0.933333333
Gaucher Disease	112	47	47	0	88	70	18		1	0.419642857	0.591194969	0.795454545	0.625	0.890909091
Genetic Diseases, Inborn	9613	0	0	0	0	0	0		0	0	0	0	0	0
Genetic Diseases, X-Linked	1052	0	0	0	0	0	0		0	0	0	0	0	0
Giant Axonal Neuropathy	2	2	2	0	2	2	0		1	1	1	1	1	1
Gilbert Disease	2	0	0	0	21	1	20		0	0	0	4.76E-02	0.5	8.28E-03
Gitelman Syndrome	4	3	3	0	4	4	0		1	0.75	0.857142857	1	1	1
Glucosephosphate Dehydrogenase Deficiency	42	0	0	0	48	18	30		0	0	0	0.375	0.428571429	0.35
Glycogen Storage Disease Type IIb	2	0	0	0	0	0	0		0	0	0	0	0	0
Glycogen Storage Disease Type III	6	1	1	0	3	3	0		1	0.166666667	0.285714286	1	0.5	1.333333333
Glycogen Storage Disease Type II	109	5	4	1	86	68	18		0.8	0.036697248	7.02E-02	0.790697674	0.623853211	0.883959451
Glycogen Storage Disease Type IV	4	0	0	0	2	2	0		0	0	0	1	0.5	1.333333333
Glycogen Storage Disease Type I	11	7	2	5	5	4	1		0.285714286	0.181818182	0.222222222	0.8	0.363636364	1.1
Glycogen Storage Disease Type VIII	1	0	0	0	2	1	1		0	0	0	0.5	1	0.333333333
Glycogen Storage Disease Type VII	4	0	0	0	2	2	0		0	0	0	1	0.5	1.333333333
Glycogen Storage Disease Type VI	2	0	0	0	12	1	11		0	0	0	8.33E-02	0.5	2.38E-02
Glycogen Storage Disease Type V	14	0	0	0	2	2	0		0	0	0	1	0.142857143	1.75
Glycogen Storage Disease	144	14	14	0	45	39	6		1	9.72E-02	0.17721519	0.866666667	0.270833333	1.320634921
Glycosuria, Renal	2	0	0	0	33	0	33		0	0	0	0	0	0
Goldenhar Syndrome	9	0	0	0	3	3	0		0	0	0	1	0.333333333	1.5
Gonadal Dysgenesis	87	0	0	0	2	2	0		0	0	0	1	2.30E-02	1.95505618
Gout	230	98	96	2	186	129	57		0.979591837	0.417391304	0.585365854	0.693548387	0.560869565	0.766904467
Granulomatous Disease, Chronic	65	0	0	0	70	39	31		0	0	0	0.557142857	0.6	0.536507937
Graves Ophthalmopathy	77	0	0	0	49	42	7		0	0	0	0.857142857	0.545454545	1.047619048
Gray Platelet Syndrome	2	1	1	0	181	2	179		1	0.5	0.666666667	1.10E-02	1	2.42E-04
Gyrate Atrophy	3	2	2	0	3	2	1		1	0.666666667	0.8	0.666666667	0.666666667	0.666666667
Hamartoma Syndrome, Multiple	18	0	0	0	7	1	6		0	0	0	0.142857143	5.56E-02	0.205714286
Hand Deformities, Congenital	2	0	0	0	9	0	9		0	0	0	0	0	0
Heart Defects, Congenital	1054	0	0	0	294	158	136		0	0	0	0.537414966	0.149905123	0.840408567
Heart Septal Defects, Atrial	105	0	0	0	31	12	19		0	0	0	0.387096774	0.114285714	0.59772296
Heart Septal Defects, Ventricular	42	0	0	0	31	14	17		0	0	0	0.451612903	0.333333333	0.519664163
Heart Septal Defects	150	0	0	0	31	26	5		0	0	0	0.838709677	0.173333333	1.390126537
Hemangioma, Cavernous, Central Nervous System	10	0	0	0	75	0	75		0	0	0	0	0	0
Hemimegalencephaly	2	0	0	0	0	0	0		0	0	0	0	0	0
Hemochromatosis	49	18	18	0	66	38	28		1	0.367346939	0.537313433	0.575757576	0.775510204	0.490645586
Hemoglobin C Disease	7	0	0	0	4	2	2		0	0	0	0.5	0.285714286	0.636363636
Hemoglobin SC Disease	25	2	2	0	33	15	18		1	0.08	0.148148148	0.454545455	0.6	0.39184953
Hemoglobinopathies	980	21	21	0	112	80	32		1	2.14E-02	0.041958042	0.714285714	8.16E-02	1.282051282
Hemophilia A	607	119	119	0	367	327	40		1	0.196046129	0.327823691	0.891008174	0.538714992	1.110558443
Hemophilia B	197	38	38	0	126	119	7		1	0.192893401	0.323404255	0.944444444	0.604060914	1.152046784
Hepatolenticular Degeneration	26	0	0	0	45	11	34		0	0	0	0.244444444	0.423076923	0.179029734
Hereditary Autoinflammatory Diseases	125	0	0	0	2	1	1		0	0	0	0.5	0.008	0.984251969
Hereditary Breast and Ovarian Cancer Syndrome	41	0	0	0	0	0	0		0	0	0	0	0	0
Hereditary Central Nervous System Demyelinating Diseases	81	0	0	0	3	3	0		0	0	0	1	0.037037037	1.928571429
Hereditary Sensory and Autonomic Neuropathies	15	0	0	0	1	0	1		0	0	0	0	0	0
Hereditary Sensory and Motor Neuropathy	357	0	0	0	0	0	0		0	0	0	0	0	0
Heredodegenerative Disorders, Nervous System	1216	0	0	0	68684	470	68214		0	0	0	6.84E-03	0.386513158	2.38E-04
Hermanski-Pudlak Syndrome	9	0	0	0	9	7	2		0	0	0	0.777777778	0.777777778	0.777777778
Hernia, Umbilical	46	0	0	0	654	28	626		0	0	0	4.28E-02	0.608695652	5.63E-03
Hernias, Diaphragmatic, Congenital	60	0	0	0	654	21	633		0	0	0	3.21E-02	0.35	5.40E-03
Heterotaxy Syndrome	6	3	3	0	5	3	2		1	0.5	0.666666667	0.6	0.5	0.654545455
Hip Dislocation, Congenital	105	0	0	0	22	6	16		0	0	0	0.272727273	5.71E-02	0.450966356
Hirschsprung Disease	32	5	5	0	18	14	4		1	0.15625	0.27027027	0.777777778	0.4375	0.995555556
Holoprosencephaly	4	2	2	0	5	4	1		1	0.5	0.666666667	0.8	1	0.711111111
Homocystinuria	9	3	3	0	18	4	14		1	0.333333333	0.5	0.222222222	0.444444444	0.148148148
Huntington Disease	184	27	26	1	554	108	446		0.962962963	0.141304348	0.246445498	0.194945848	0.586956522	9.72E-02
Hyaline Membrane Disease	42	1	1	0	16	11	5		1	2.38E-02	4.65E-02	0.6875	0.261904762	0.995689655
Hyalinosis, Systemic	1	0	0	0	9	0	9		0	0	0	0	0	0
Hydranencephaly	1	0	0	0	0	0	0		0	0	0	0	0	0
Hydrophthalmos	21	0	0	0	14	7	7		0	0	0	0.5	0.333333333	0.6
Hydrops Fetalis	8	0	0	0	9	1	8		0	0	0	0.111111111	0.125	0.104575163
Hyper-IgM Immunodeficiency Syndrome, Type 1	13	0	0	0	14	13	1		0	0	0	0.928571429	1	0.894179894
Hyper-IgM Immunodeficiency Syndrome	14	0	0	0	14	13	1		0	0	0	0.928571429	0.928571429	0.928571429
Hyperandrogenism	70	11	11	0	112	39	73		1	0.157142857	0.271604938	0.348214286	0.557142857	0.267857143
Hyperargininemia	4	0	0	0	17	1	16		0	0	0	5.88E-02	0.25	2.24E-02
Hyperbilirubinemia, Neonatal	75	0	0	0	87	28	59		0	0	0	0.32183908	0.373333333	0.297999149
Hyperhomocysteinemia	42	8	7	1	46	21	25		0.875	0.166666667	0.28	0.456521739	0.5	0.435770751
Hyperkeratosis, Epidermolytic	2	0	0	0	164	1	163		0	0	0	6.10E-03	0.5	1.47E-04
Hyperlipidemia, Familial Combined	37	0	0	0	792	33	759		0	0	0	4.17E-02	0.891891892	3.72E-03
Hyperlipoproteinemia Type III	5	0	0	0	5	4	1		0	0	0	0.8	0.8	0.8
Hyperlipoproteinemia Type II	159	0	0	0	124	81	43		0	0	0	0.653225806	0.509433962	0.73401345
Hyperlipoproteinemia Type IV	7	0	0	0	6	5	1		0	0	0	0.833333333	0.714285714	0.897435897
Hyperlipoproteinemia Type I	21	0	0	0	9	7	2		0	0	0	0.777777778	0.333333333	1.088888889
Hyperlipoproteinemia Type V	9	0	0	0	2	2	0		0	0	0	1	0.222222222	1.636363636
Hyperoxaluria, Primary	34	0	0	0	25	12	13		0	0	0	0.48	0.352941176	0.553220339
Hypertelorism	12	0	0	0	2	1	1		0	0	0	0.5	8.33E-02	0.857142857
Hypoalphalipoproteinemias	14	0	0	0	9	4	5		0	0	0	0.444444444	0.285714286	0.541062802
Hypobetalipoproteinemias	12	0	0	0	5	4	1		0	0	0	0.8	0.333333333	1.129411765
Hypokalemic Periodic Paralysis	3	1	1	0	2	2	0		1	0.333333333	0.5	1	0.666666667	1.2
Hypolipoproteinemias	24	0	0	0	6	2	4		0	0	0	0.333333333	8.33E-02	0.533333333
Hypophosphatasia	29	12	12	0	17	15	2		1	0.413793103	0.585365854	0.882352941	0.517241379	1.112531969
Hypophosphatemia, Familial	43	0	0	0	39	9	30		0	0	0	0.230769231	0.209302326	0.242026266
Hypoplastic Left Heart Syndrome	54	11	11	0	48	33	15		1	0.203703704	0.338461538	0.6875	0.611111111	0.727941176
Hypoprothrombinemias	1	0	0	0	3	1	2		0	0	0	0.333333333	1	0.166666667
Hypospadias	61	10	10	0	19	15	4		1	0.163934426	0.281690141	0.789473684	0.245901639	1.203947368
Ichthyosiform Erythroderma, Congenital	28	0	0	0	3	2	1		0	0	0	0.666666667	7.14E-02	1.204301075
Ichthyosis, Lamellar	19	0	0	0	11	5	6		0	0	0	0.454545455	0.263157895	0.575757576
Ichthyosis, X-Linked	59	0	0	0	11	1	10		0	0	0	9.09E-02	1.69E-02	0.153246753
Ichthyosis Vulgaris	4	1	1	0	2	2	0		1	0.25	0.4	1	0.5	1.333333333
Ichthyosis	45	5	5	0	11	7	4		1	0.111111111	0.2	0.636363636	0.155555556	1.022727273
Incontinentia Pigmenti	1	1	1	0	1	1	0		1	1	1	1	1	1
Infant, Newborn, Diseases	3034	0	0	0	0	0	0		0	0	0	0	0	0
Infant, Premature, Diseases	1111	0	0	0	0	0	0		0	0	0	0	0	0
Intestinal Atresia	6	0	0	0	6	3	3		0	0	0	0.5	0.5	0.5
Intracranial Arteriovenous Malformations	26	0	0	0	4	3	1		0	0	0	0.75	0.115384615	1.3
Isolated Noncompaction of the Ventricular Myocardium	1	0	0	0	0	0	0		0	0	0	0	0	0
Jaundice, Neonatal	48	0	0	0	174	15	159		0	0	0	8.62E-02	0.3125	3.73E-02
Jaw Abnormalities	121	0	0	0	1	1	0		0	0	0	1	8.26E-03	1.983606557
Jervell-Lange Nielsen Syndrome	2	0	0	0	2	1	1		0	0	0	0.5	0.5	0.5
Kallmann Syndrome	20	6	6	0	20	17	3		1	0.3	0.461538462	0.85	0.85	0.85
Kartagener Syndrome	36	0	0	0	210	17	193		0	0	0	0.080952381	0.472222222	2.37E-02
Keratoderma, Palmoplantar, Diffuse	1	0	0	0	7	0	7		0	0	0	0	0	0
Keratoderma, Palmoplantar	3	0	0	0	7	0	7		0	0	0	0	0	0
Kernicterus	7	0	0	0	10	1	9		0	0	0	0.1	0.142857143	8.24E-02
Klinefelter Syndrome	29	11	11	0	84	16	68		1	0.379310345	0.55	0.19047619	0.551724138	9.78E-02
Klippel-Feil Syndrome	4	0	0	0	0	0	0		0	0	0	0	0	0
Lactose Intolerance	35	13	13	0	46	18	28		1	0.371428571	0.541666667	0.391304348	0.514285714	0.338164251
Lafora Disease	2	1	1	0	5	1	4		1	0.5	0.666666667	0.2	0.5	0.114285714
Laron Syndrome	2	1	1	0	4	2	2		1	0.5	0.666666667	0.5	1	0.333333333
Laryngomalacia	9	7	7	0	10	7	3		1	0.777777778	0.875	0.7	0.777777778	0.663157895
Laryngostenosis	4	0	0	0	2	2	0		0	0	0	1	0.5	1.333333333
Laurence-Moon Syndrome	8	0	0	0	0	0	0		0	0	0	0	0	0
Lecithin Cholesterol Acyltransferase Deficiency	3	0	0	0	2	2	0		0	0	0	1	0.666666667	1.2
Leigh Disease	11	0	0	0	8	6	2		0	0	0	0.75	0.545454545	0.868421053
Lennox Gastaut Syndrome	41	0	0	0	31	22	9		0	0	0	0.709677419	0.536585366	0.808243728
LEOPARD Syndrome	2	0	0	0	0	0	0		0	0	0	0	0	0
Lesch-Nyhan Syndrome	4	0	0	0	25	4	21		0	0	0	0.16	1	4.41E-02
Leukodystrophy, Globoid Cell	23	0	0	0	42	14	28		0	0	0	0.333333333	0.608695652	0.235897436
Leukodystrophy, Metachromatic	36	0	0	0	42	24	18		0	0	0	0.571428571	0.666666667	0.527472527
Leukomalacia, Periventricular	31	0	0	0	0	0	0		0	0	0	0	0	0
Li-Fraumeni Syndrome	13	4	4	0	0	0	0		1	0.307692308	0.470588235	0	0	0
Liddle Syndrome	1	0	0	0	1	1	0		0	0	0	1	1	1
Limb Deformities, Congenital	159	0	0	0	7	0	7		0	0	0	0	0	0
Lipid Metabolism, Inborn Errors	685	0	0	0	0	0	0		0	0	0	0	0	0
Lipidoses	413	0	0	0	19	15	4		0	0	0	0.789473684	0.036319613	1.509502924
Lipodystrophy, Congenital Generalized	11	0	0	0	214	4	210		0	0	0	1.87E-02	0.363636364	1.83E-03
Loeys-Dietz Syndrome	5	0	0	0	4	2	2		0	0	0	0.5	0.4	0.555555556
Long QT Syndrome	80	6	6	0	37	24	13		1	0.075	0.139534884	0.648648649	0.3	0.887040887
Lower Extremity Deformities, Congenital	91	0	0	0	2	1	1		0	0	0	0.5	0.010989011	0.978494624
Lymphangiectasis, Intestinal	1	0	0	0	3	0	3		0	0	0	0	0	0
Lymphatic Abnormalities	53	0	0	0	11	10	1		0	0	0	0.909090909	0.188679245	1.505681818
Lysosomal Storage Diseases	692	3	3	0	130	124	6		1	4.34E-03	8.63E-03	0.953846154	0.179190751	1.605989145
Machado-Joseph Disease	24	1	1	0	13	10	3		1	4.17E-02	0.08	0.769230769	0.416666667	0.997920998
Malformations of Cortical Development, Group II	4	0	0	0	3620	2	3618		0	0	0	5.52E-04	0.5	1.22E-06
Malformations of Cortical Development	84	0	0	0	3620	8	3612		0	0	0	2.21E-03	9.52E-02	1.00E-04
Mannosidase Deficiency Diseases	25	0	0	0	15	14	1		0	0	0	0.933333333	0.56	1.166666667
Maple Syrup Urine Disease	3	2	2	0	13	2	11		1	0.666666667	0.8	0.153846154	0.666666667	5.77E-02
Marfan Syndrome	51	15	15	0	36	21	15		1	0.294117647	0.454545455	0.583333333	0.411764706	0.683908046
Maxillofacial Abnormalities	138	0	0	0	6	4	2		0	0	0	0.666666667	2.90E-02	1.277777778
May-Thurner Syndrome	12	0	0	0	11273	4	11269		0	0	0	3.55E-04	0.333333333	7.55E-07
Meconium Aspiration Syndrome	19	7	7	0	24	13	11		1	0.368421053	0.538461538	0.541666667	0.684210526	0.478682171
Megalencephaly	4	0	0	0	3	1	2		0	0	0	0.333333333	0.25	0.380952381
MELAS Syndrome	14	3	3	0	15	8	7		1	0.214285714	0.352941176	0.533333333	0.571428571	0.514942529
Meningocele	1	0	0	0	0	0	0		0	0	0	0	0	0
Meningomyelocele	39	1	1	0	17	11	6		1	2.56E-02	0.05	0.647058824	0.282051282	0.901260504
Menkes Kinky Hair Syndrome	4	0	0	0	7	2	5		0	0	0	0.285714286	0.5	0.207792208
Mental Retardation, X-Linked	224	0	0	0	240	7	233		0	0	0	2.92E-02	0.03125	2.82E-02
Metabolism, Inborn Errors	2060	0	0	0	0	0	0		0	0	0	0	0	0
Metal Metabolism, Inborn Errors	163	0	0	0	0	0	0		0	0	0	0	0	0
Mevalonate Kinase Deficiency	4	2	2	0	4	3	1		1	0.5	0.666666667	0.75	0.75	0.75
Microcephaly	18	1	1	0	15	4	11		1	5.56E-02	0.105263158	0.266666667	0.222222222	0.290909091
Micrognathism	12	0	0	0	12	4	8		0	0	0	0.333333333	0.333333333	0.333333333
Microphthalmos	5	1	1	0	14	4	10		1	0.2	0.333333333	0.285714286	0.8	0.15037594
Microstomia	3	0	0	0	2	0	2		0	0	0	0	0	0
Mineralocorticoid Excess Syndrome, Apparent	1	0	0	0	53	0	53		0	0	0	0	0	0
Mobius Syndrome	4	1	1	0	21	3	18		1	0.25	0.4	0.142857143	0.75	4.57E-02
Mouth Abnormalities	137	0	0	0	1	0	1		0	0	0	0	0	0
Mucolipidoses	11	0	0	0	8	7	1		0	0	0	0.875	0.636363636	1.013157895
Mucopolysaccharidoses	167	1	1	0	82	79	3		1	5.99E-03	1.19E-02	0.963414634	0.473053892	1.292291116
Mucopolysaccharidosis III	38	1	1	0	27	21	6		1	2.63E-02	5.13E-02	0.777777778	0.552631579	0.909401709
Mucopolysaccharidosis II	52	8	7	1	33	32	1		0.875	0.134615385	0.233333333	0.96969697	0.615384615	1.186452763
Mucopolysaccharidosis IV	180	12	11	1	19	17	2		0.916666667	6.11E-02	0.114583333	0.894736842	9.44E-02	1.618619413
Mucopolysaccharidosis I	57	35	15	20	41	37	4		0.428571429	0.263157895	0.326086957	0.902439024	0.649122807	1.049776008
Mucopolysaccharidosis VII	12	0	0	0	10	7	3		0	0	0	0.7	0.583333333	0.763636364
Mucopolysaccharidosis VI	28	3	3	0	25	24	1		1	0.107142857	0.193548387	0.96	0.857142857	1.014339623
Muir-Torre Syndrome	3	0	0	0	0	0	0		0	0	0	0	0	0
Multicystic Dysplastic Kidney	8	0	0	0	1	1	0		0	0	0	1	0.125	1.777777778
Multiple Acyl Coenzyme A Dehydrogenase Deficiency	3	0	0	0	100	0	100		0	0	0	0	0	0
Multiple Endocrine Neoplasia Type 1	15	1	0	1	39	3	36		0	0	0	7.69E-02	0.2	4.27E-02
Multiple Endocrine Neoplasia Type 2a	9	0	0	0	63	4	59		0	0	0	6.35E-02	0.444444444	1.59E-02
Multiple Endocrine Neoplasia Type 2b	5	0	0	0	11	3	8		0	0	0	0.272727273	0.6	0.170454545
Multiple Endocrine Neoplasia	33	4	2	2	4110	10	4100		0.5	6.06E-02	0.108108108	2.43E-03	0.303030303	3.88E-05
Multiple Sulfatase Deficiency Disease	1	0	0	0	50	0	50		0	0	0	0	0	0
Muscular Dystrophies, Limb-Girdle	35	0	0	0	219	17	202		0	0	0	7.76E-02	0.485714286	0.021392874
Muscular Dystrophies	420	4	3	1	219	180	39		0.75	7.14E-03	1.42E-02	0.821917808	0.428571429	1.080455335
Muscular Dystrophy, Duchenne	281	0	0	0	219	138	81		0	0	0	0.630136986	0.491103203	0.708273973
Muscular Dystrophy, Emery-Dreifuss	1	0	0	0	219	1	218		0	0	0	4.57E-03	1	4.15E-05
Muscular Dystrophy, Facioscapulohumeral	39	0	0	0	219	16	203		0	0	0	7.31E-02	0.41025641	2.21E-02
Muscular Dystrophy, Oculopharyngeal	12	0	0	0	219	6	213		0	0	0	2.74E-02	0.5	2.85E-03
Musculoskeletal Abnormalities	610	0	0	0	6	3	3		0	0	0	0.5	4.92E-03	0.99025974
Myasthenic Syndromes, Congenital	11	0	0	0	17	8	9		0	0	0	0.470588235	0.727272727	0.369747899
Myocardial Bridging	2	0	0	0	0	0	0		0	0	0	0	0	0
Myotonia Congenita	6	1	1	0	12	6	6		1	0.166666667	0.285714286	0.5	1	0.333333333
Myotonic Dystrophy	49	19	17	2	54	23	31		0.894736842	0.346938776	0.5	0.425925926	0.469387755	0.40524991
Nail-Patella Syndrome	1	0	0	0	37	1	36		0	0	0	0.027027027	1	1.42E-03
Neonatal Abstinence Syndrome	59	19	19	0	85	26	59		1	0.322033898	0.487179487	0.305882353	0.440677966	0.250653595
Neonatal Brachial Plexus Palsy	10	1	1	0	0	0	0		1	0.1	0.181818182	0	0	0
Neonatal Sepsis	115	13	13	0	77	40	37		1	0.113043478	0.203125	0.519480519	0.347826087	0.622294372
Neoplastic Syndromes, Hereditary	584	0	0	0	21824	202	21622		0	0	0	9.26E-03	0.345890411	4.82E-04
Nephritis, Hereditary	14	0	0	0	152	2	150		0	0	0	1.32E-02	0.142857143	2.22E-03
Nervous System Malformations	372	0	0	0	36	4	32		0	0	0	0.111111111	0.010752688	0.202614379
Nesidioblastosis	1	0	0	0	4	0	4		0	0	0	0	0	0
Netherton Syndrome	8	5	5	0	8	5	3		1	0.625	0.769230769	0.625	0.625	0.625
Neural Tube Defects	128	4	4	0	0	0	0		1	0.03125	6.06E-02	0	0	0
Neuroacanthocytosis	1	1	1	0	1	1	0		1	1	1	1	1	1
Neurofibromatoses	206	0	0	0	107	80	27		0	0	0	0.747663551	0.388349515	0.984144994
Neurofibromatosis 1	192	9	9	0	103	87	16		1	0.046875	8.96E-02	0.844660194	0.453125	1.09948988
Neurofibromatosis 2	46	5	5	0	35	27	8		1	0.108695652	0.196078431	0.771428571	0.586956522	0.876190476
Neuronal Ceroid-Lipofuscinoses	30	0	0	0	13	13	0		0	0	0	1	0.433333333	1.395348837
Nevus, Sebaceous of Jadassohn	5	0	0	0	112	0	112		0	0	0	0	0	0
Niemann-Pick Disease, Type A	49	0	0	0	29	27	2		0	0	0	0.931034483	0.551020408	1.169761273
Niemann-Pick Disease, Type B	1	0	0	0	29	1	28		0	0	0	3.45E-02	1	2.30E-03
Niemann-Pick Disease, Type C	49	5	5	0	29	27	2		1	0.102040816	0.185185185	0.931034483	0.551020408	1.169761273
Niemann-Pick Diseases	49	0	0	0	29	27	2		0	0	0	0.931034483	0.551020408	1.169761273
Noonan Syndrome	14	5	5	0	16	8	8		1	0.357142857	0.526315789	0.5	0.571428571	0.466666667
Nuchal Cord	2	1	1	0	0	0	0		1	0.5	0.666666667	0	0	0
Nystagmus, Congenital	3	0	0	0	34	3	31		0	0	0	8.82E-02	1	0.014308426
Oculocerebrorenal Syndrome	5	1	1	0	4	3	1		1	0.2	0.333333333	0.75	0.6	0.833333333
Olivopontocerebellar Atrophies	2	0	0	0	2	1	1		0	0	0	0.5	0.5	0.5
Ophthalmia Neonatorum	2	0	0	0	1	1	0		0	0	0	1	0.5	1.333333333
Optic Atrophies, Hereditary	37	0	0	0	25	5	20		0	0	0	0.2	0.135135135	0.238709677
Optic Atrophy, Autosomal Dominant	5	0	0	0	25	3	22		0	0	0	0.12	0.6	0.04
Optic Atrophy, Hereditary, Leber	31	0	0	0	25	3	22		0	0	0	0.12	9.68E-02	0.132857143
Ornithine Carbamoyltransferase Deficiency Disease	17	0	0	0	15	10	5		0	0	0	0.666666667	0.588235294	0.708333333
Orofaciodigital Syndromes	2	1	1	0	2	1	1		1	0.5	0.666666667	0.5	0.5	0.5
Osteoarthropathy, Primary Hypertrophic	2	0	0	0	40	0	40		0	0	0	0	0	0
Osteochondrodysplasias	182	0	0	0	8	5	3		0	0	0	0.625	2.75E-02	1.197368421
Osteogenesis Imperfecta	51	19	19	0	67	21	46		1	0.37254902	0.542857143	0.313432836	0.411764706	0.270933468
Pachyonychia Congenita	7	5	4	1	6	5	1		0.8	0.571428571	0.666666667	0.833333333	0.714285714	0.897435897
Pain Insensitivity, Congenital	4	0	0	0	0	0	0		0	0	0	0	0	0
Pallister-Hall Syndrome	1	1	1	0	21	1	20		1	1	1	4.76E-02	1	4.33E-03
Pantothenate Kinase-Associated Neurodegeneration	10	2	2	0	0	0	0		1	0.2	0.333333333	0	0	0
Papillon-Lefevre Disease	1	0	0	0	33	1	32		0	0	0	3.03E-02	1	1.78E-03
Paralysis, Hyperkalemic Periodic	3	0	0	0	806	2	804		0	0	0	2.48E-03	0.666666667	1.84E-05
Paralysis, Obstetric	2	0	0	0	806	0	806		0	0	0	0	0	0
Pectus Carinatum	12	2	2	0	4	3	1		1	0.166666667	0.285714286	0.75	0.25	1.125
Pelizaeus-Merzbacher Disease	5	2	2	0	30	4	26		1	0.4	0.571428571	0.133333333	0.8	3.81E-02
Pemphigus, Benign Familial	3	0	0	0	32	0	32		0	0	0	0	0	0
Pentalogy of Cantrell	3	2	2	0	0	0	0		1	0.666666667	0.8	0	0	0
Periventricular Nodular Heterotopia	1	0	0	0	1	1	0		0	0	0	1	1	1
Peroxisomal Disorders	55	3	3	0	12	9	3		1	5.45E-02	0.103448276	0.75	0.163636364	1.231343284
Persistent Fetal Circulation Syndrome	30	0	0	0	46	24	22		0	0	0	0.52173913	0.8	0.411899314
Persistent Hyperplastic Primary Vitreous	1	0	0	0	0	0	0		0	0	0	0	0	0
Peutz-Jeghers Syndrome	16	3	3	0	11	8	3		1	0.1875	0.315789474	0.727272727	0.5	0.861952862
Phenylketonuria, Maternal	3	0	0	0	72	2	70		0	0	0	2.78E-02	0.666666667	2.22E-03
Phenylketonurias	111	0	0	0	72	62	10		0	0	0	0.861111111	0.558558559	1.044626594
Piebaldism	4	2	2	0	17	3	14		1	0.5	0.666666667	0.176470588	0.75	6.72E-02
Pierre Robin Syndrome	8	0	0	0	4	2	2		0	0	0	0.5	0.25	0.666666667
Plagiocephaly, Nonsynostotic	9	0	0	0	9	2	7		0	0	0	0.222222222	0.222222222	0.222222222
Plagiocephaly	14	3	3	0	9	5	4		1	0.214285714	0.352941176	0.555555556	0.357142857	0.676328502
Platybasia	1	0	0	0	1	0	1		0	0	0	0	0	0
POEMS Syndrome	7	4	4	0	7	4	3		1	0.571428571	0.727272727	0.571428571	0.571428571	0.571428571
Polycystic Kidney, Autosomal Dominant	114	0	0	0	81	62	19		0	0	0	0.765432099	0.543859649	0.894966762
Polycystic Kidney, Autosomal Recessive	3	0	0	0	81	2	79		0	0	0	2.47E-02	0.666666667	1.76E-03
Polycystic Kidney Diseases	134	0	0	0	81	74	7		0	0	0	0.913580247	0.552238806	1.138788401
Polydactyly	4	0	0	0	9	3	6		0	0	0	0.333333333	0.75	0.205128205
Polymicrogyria	4	0	0	0	6	3	3		0	0	0	0.5	0.75	0.4
Porokeratosis	2	0	0	0	1	1	0		0	0	0	1	0.5	1.333333333
Porphyria, Acute Intermittent	19	0	0	0	37	9	28		0	0	0	0.243243243	0.473684211	0.165057915
Porphyria, Erythropoietic	46	0	0	0	37	27	10		0	0	0	0.72972973	0.586956522	0.80885705
Porphyria, Variegate	7	0	0	0	37	1	36		0	0	0	0.027027027	0.142857143	8.60E-03
Porphyria Cutanea Tarda	38	5	5	0	100	7	93		1	0.131578947	0.23255814	0.07	0.184210526	3.86E-02
Porphyrias, Hepatic	38	0	0	0	37	18	19		0	0	0	0.486486486	0.473684211	0.492972973
Port-Wine Stain	76	0	0	0	65	54	11		0	0	0	0.830769231	0.710526316	0.895581015
Prader-Willi Syndrome	94	38	38	0	66	45	21		1	0.404255319	0.575757576	0.681818182	0.478723404	0.801136364
Progeria	8	5	5	0	8	5	3		1	0.625	0.769230769	0.625	0.625	0.625
Prognathism	22	0	0	0	8	2	6		0	0	0	0.25	9.09E-02	0.366666667
Prolidase Deficiency	1	0	0	0	0	0	0		0	0	0	0	0	0
Propionic Acidemia	12	2	2	0	5	4	1		1	0.166666667	0.285714286	0.8	0.333333333	1.129411765
Protein C Deficiency	4	2	2	0	9	3	6		1	0.5	0.666666667	0.333333333	0.75	0.205128205
Proteus Syndrome	6	1	1	0	3	2	1		1	0.166666667	0.285714286	0.666666667	0.333333333	0.888888889
Protoporphyria, Erythropoietic	15	0	0	0	16	10	6		0	0	0	0.625	0.666666667	0.60483871
Pseudohypoaldosteronism	5	1	1	0	5	4	1		1	0.2	0.333333333	0.8	0.8	0.8
Pseudohypoparathyroidism	13	5	5	0	9	6	3		1	0.384615385	0.555555556	0.666666667	0.461538462	0.787878788
Pseudopseudohypoparathyroidism	13	0	0	0	9	6	3		0	0	0	0.666666667	0.461538462	0.787878788
Pseudoxanthoma Elasticum	15	7	7	0	10	9	1		1	0.466666667	0.636363636	0.9	0.6	1.08
Pulmonary Atresia	7	0	0	0	12	2	10		0	0	0	0.166666667	0.285714286	0.122807018
Purine-Pyrimidine Metabolism, Inborn Errors	139	0	0	0	0	0	0		0	0	0	0	0	0
Pyelectasis	1	1	1	0	0	0	0		1	1	1	0	0	0
Pyruvate Carboxylase Deficiency Disease	1	0	0	0	332	1	331		0	0	0	3.01E-03	1	1.81E-05
Pyruvate Dehydrogenase Complex Deficiency Disease	3	0	0	0	5	0	5		0	0	0	0	0	0
Pyruvate Metabolism, Inborn Errors	20	0	0	0	0	0	0		0	0	0	0	0	0
Refsum Disease, Infantile	4	0	0	0	2	2	0		0	0	0	1	0.5	1.333333333
Refsum Disease	7	0	0	0	2	2	0		0	0	0	1	0.285714286	1.555555556
Renal Tubular Transport, Inborn Errors	153	0	0	0	0	0	0		0	0	0	0	0	0
Respiratory Distress Syndrome, Newborn	1059	0	0	0	277	223	54		0	0	0	0.805054152	0.210576015	1.276275968
Respiratory System Abnormalities	51	0	0	0	2	1	1		0	0	0	0.5	1.96E-02	0.962264151
Retinitis Pigmentosa	178	49	46	3	110	81	29		0.93877551	0.258426966	0.405286344	0.736363636	0.45505618	0.910227273
Retinopathy of Prematurity	105	41	39	2	820	66	754		0.951219512	0.371428571	0.534246575	8.05E-02	0.628571429	1.83E-02
Retrognathia	12	0	0	0	8	1	7		0	0	0	0.125	8.33E-02	0.15
Rett Syndrome	56	22	21	1	35	26	9		0.954545455	0.375	0.538461538	0.742857143	0.464285714	0.914285714
Romano-Ward Syndrome	3	0	0	0	5	1	4		0	0	0	0.2	0.333333333	0.15
Rothmund-Thomson Syndrome	2	1	1	0	50	1	49		1	0.5	0.666666667	0.02	0.5	1.54E-03
Rubella Syndrome, Congenital	2	0	0	0	0	0	0		0	0	0	0	0	0
Rubinstein-Taybi Syndrome	2	1	1	0	1	1	0		1	0.5	0.666666667	1	0.5	1.333333333
Sandhoff Disease	17	1	1	0	17	13	4		1	5.88E-02	0.111111111	0.764705882	0.764705882	0.764705882
Sarcoglycanopathies	4	0	0	0	0	0	0		0	0	0	0	0	0
Scimitar Syndrome	3	0	0	0	5	1	4		0	0	0	0.2	0.333333333	0.15
Septo-Optic Dysplasia	2	0	0	0	2	2	0		0	0	0	1	1	1
Severe Combined Immunodeficiency	74	18	18	0	244	46	198		1	0.243243243	0.391304348	0.18852459	0.621621622	8.77E-02
Sex Chromosome Disorders	176	0	0	0	6	4	2		0	0	0	0.666666667	2.27E-02	1.289377289
Sialic Acid Storage Disease	1	0	0	0	0	0	0		0	0	0	0	0	0
Sickle Cell Trait	33	5	5	0	32	10	22		1	0.151515152	0.263157895	0.3125	0.303030303	0.317307692
Silver-Russell Syndrome	3	1	1	0	2	2	0		1	0.333333333	0.5	1	0.666666667	1.2
Situs Inversus	52	0	0	0	7	3	4		0	0	0	0.428571429	5.77E-02	0.755447942
Sjogren-Larsson Syndrome	3	0	0	0	18	1	17		0	0	0	5.56E-02	0.333333333	1.59E-02
Skin Abnormalities	312	0	0	0	21	10	11		0	0	0	0.476190476	0.032051282	0.892320892
Skin Diseases, Genetic	1276	0	0	0	583	94	489		0	0	0	0.161234991	7.37E-02	0.221340343
Smith-Lemli-Opitz Syndrome	14	10	10	0	16	13	3		1	0.714285714	0.833333333	0.8125	0.928571429	0.758333333
Smith-Magenis Syndrome	12	5	5	0	9	8	1		1	0.416666667	0.588235294	0.888888889	0.666666667	1.015873016
Spastic Paraplegia, Hereditary	16	0	0	0	10	3	7		0	0	0	0.3	0.1875	0.369230769
Spherocytosis, Hereditary	4	0	0	0	6	3	3		0	0	0	0.5	0.75	0.4
Sphingolipidoses	352	0	0	0	17	17	0		0	0	0	1	4.83E-02	1.907859079
Spina Bifida Cystica	39	0	0	0	17	11	6		0	0	0	0.647058824	0.282051282	0.901260504
Spina Bifida Occulta	2	0	0	0	0	0	0		0	0	0	0	0	0
Spinal Dysraphism	132	0	0	0	0	0	0		0	0	0	0	0	0
Spinal Muscular Atrophies of Childhood	19	0	0	0	130	11	119		0	0	0	8.46E-02	0.578947368	2.16E-02
Spinocerebellar Ataxias	153	4	4	0	34	30	4		1	2.61E-02	5.10E-02	0.882352941	0.196078431	1.443850267
Spinocerebellar Degenerations	153	1	1	0	11	9	2		1	6.54E-03	0.012987013	0.818181818	5.88E-02	1.526607539
Steroid Metabolism, Inborn Errors	73	0	0	0	0	0	0		0	0	0	0	0	0
Stomatognathic System Abnormalities	265	0	0	0	0	0	0		0	0	0	0	0	0
Sulfatidosis	31	0	0	0	1	1	0		0	0	0	1	0.032258065	1.9375
Syndactyly	6	1	1	0	7	3	4		1	0.166666667	0.285714286	0.428571429	0.5	0.395604396
Syphilis, Congenital	4	0	0	0	117	1	116		0	0	0	8.55E-03	0.25	5.65E-04
Talipes	81	2	2	0	37	21	16		1	2.47E-02	4.82E-02	0.567567568	0.259259259	0.779202932
Tangier Disease	5	0	0	0	5	5	0		0	0	0	1	1	1
Tay-Sachs Disease	22	1	1	0	24	15	9		1	4.55E-02	8.70E-02	0.625	0.681818182	0.597826087
Telangiectasia, Hereditary Hemorrhagic	68	0	0	0	131	37	94		0	0	0	0.282442748	0.544117647	0.1930262
Tetralogy of Fallot	59	16	14	2	0	0	0		0.875	0.237288136	0.373333333	0	0	0
Thalassemia	356	100	98	2	259	203	56		0.98	0.275280899	0.429824561	0.783783784	0.570224719	0.907404966
Thrombasthenia	11	3	3	0	9	7	2		1	0.272727273	0.428571429	0.777777778	0.636363636	0.855555556
Thrombocytopenia, Neonatal Alloimmune	9	0	0	0	651	0	651		0	0	0	0	0	0
Thyroid Dysgenesis	2	1	1	0	10	1	9		1	0.5	0.666666667	0.1	0.5	3.33E-02
Tooth, Supernumerary	2	0	0	0	0	0	0		0	0	0	0	0	0
Tooth Abnormalities	71	0	0	0	7	3	4		0	0	0	0.428571429	4.23E-02	0.78021978
Tourette Syndrome	172	43	43	0	116	98	18		1	0.25	0.4	0.844827586	0.569767442	1.009099617
Toxoplasmosis, Congenital	5	0	0	0	41	3	38		0	0	0	7.32E-02	0.6	1.59E-02
Tracheobronchomalacia	13	2	2	0	6	6	0		1	0.153846154	0.266666667	1	0.461538462	1.368421053
Tracheobronchomegaly	1	0	0	0	0	0	0		0	0	0	0	0	0
Tracheomalacia	5	0	0	0	5	2	3		0	0	0	0.4	0.4	0.4
Transient Tachypnea of the Newborn	25	6	6	0	0	0	0		1	0.24	0.387096774	0	0	0
Transposition of Great Vessels	37	0	0	0	28	14	14		0	0	0	0.5	0.378378378	0.569230769
Trichothiodystrophy Syndromes	1	0	0	0	1	1	0		0	0	0	1	1	1
Tricuspid Atresia	9	0	0	0	10	7	3		0	0	0	0.7	0.777777778	0.663157895
Trisomy 13 Syndrome	20	0	0	0	19	14	5		0	0	0	0.736842105	0.7	0.755735493
Trisomy 18 Syndrome	23	0	0	0	20	17	3		0	0	0	0.85	0.739130435	0.909302326
Truncus Arteriosus, Persistent	2	0	0	0	8	1	7		0	0	0	0.125	0.5	0.05
Tuberous Sclerosis	67	27	24	3	79	36	43		0.888888889	0.358208955	0.510638298	0.455696203	0.537313433	0.41824172
Turner Syndrome	87	41	40	1	95	69	26		0.975609756	0.459770115	0.625	0.726315789	0.793103448	0.694389821
Twins, Conjoined	1	0	0	0	0	0	0		0	0	0	0	0	0
Tyrosinemias	12	0	0	0	10	5	5		0	0	0	0.5	0.416666667	0.545454545
Unverricht-Lundborg Syndrome	5	0	0	0	9	4	5		0	0	0	0.444444444	0.8	0.317460317
Upper Extremity Deformities, Congenital	6	0	0	0	0	0	0		0	0	0	0	0	0
Urea Cycle Disorders, Inborn	59	0	0	0	42	32	10		0	0	0	0.761904762	0.542372881	0.890146157
Urogenital Abnormalities	343	0	0	0	8	4	4		0	0	0	0.5	1.17E-02	0.977207977
Usher Syndromes	19	1	1	0	9	9	0		1	5.26E-02	0.1	1	0.473684211	1.357142857
Vascular Malformations	347	7	7	0	53	31	22		1	2.02E-02	3.95E-02	0.58490566	8.93E-02	1.014811321
Vascular Ring	1	1	1	0	3	1	2		1	1	1	0.333333333	1	0.166666667
Vein of Galen Malformations	1	0	0	0	0	0	0		0	0	0	0	0	0
Velopharyngeal Insufficiency	11	0	0	0	4	1	3		0	0	0	0.25	9.09E-02	0.366666667
Vitelliform Macular Dystrophy	6	0	0	0	56	4	52		0	0	0	7.14E-02	0.666666667	1.38E-02
Von Hippel-Lindau Disease	37	8	8	0	29	25	4		1	0.216216216	0.355555556	0.862068966	0.675675676	0.966562173
Von Willebrand Disease, Type 1	4	0	0	0	48	3	45		0	0	0	0.0625	0.75	9.62E-03
Von Willebrand Disease, Type 2	2	0	0	0	48	2	46		0	0	0	4.17E-02	1	3.33E-03
Von Willebrand Disease, Type 3	3	0	0	0	48	2	46		0	0	0	4.17E-02	0.666666667	4.90E-03
Von Willebrand Diseases	67	0	0	0	48	35	13		0	0	0	0.729166667	0.52238806	0.849637681
Waardenburg Syndrome	1	0	0	0	1	0	1		0	0	0	0	0	0
WAGR Syndrome	2	1	1	0	2	1	1		1	0.5	0.666666667	0.5	0.5	0.5
Walker-Warburg Syndrome	2	0	0	0	2	1	1		0	0	0	0.5	0.5	0.5
Werner Syndrome	1	0	0	0	17	1	16		0	0	0	5.88E-02	1	6.54E-03
Williams Syndrome	16	5	5	0	8	7	1		1	0.3125	0.476190476	0.875	0.4375	1.166666667
Wilms Tumor	215	24	24	0	187	148	39		1	0.111627907	0.20083682	0.79144385	0.688372093	0.846569293
Wiskott-Aldrich Syndrome	38	10	10	0	31	28	3		1	0.263157895	0.416666667	0.903225806	0.736842105	0.99485741
Wolf-Hirschhorn Syndrome	1	0	0	0	2	0	2		0	0	0	0	0	0
Wolff-Parkinson-White Syndrome	6	1	1	0	11	2	9		1	0.166666667	0.285714286	0.181818182	0.333333333	0.128342246
Wolfram Syndrome	8	1	1	0	2	1	1		1	0.125	0.222222222	0.5	0.125	0.8
Wolman Disease	28	3	3	0	39	23	16		1	0.107142857	0.193548387	0.58974359	0.821428571	0.492920015
X-Linked Combined Immunodeficiency Diseases	15	0	0	0	18	8	10		0	0	0	0.444444444	0.533333333	0.404040404
Xanthomatosis, Cerebrotendinous	8	0	0	0	8	3	5		0	0	0	0.375	0.375	0.375
Xeroderma Pigmentosum	10	6	6	0	13	7	6		1	0.6	0.75	0.538461538	0.7	0.468227425
Zellweger Syndrome	5	0	0	0	53	2	51		0	0	0	3.77E-02	0.4	6.51E-03
									0.376944851	0.109793521	0.15254816	0.446703055	0.392850343	0.54612813
Sub cateogory	Answer total count	clinical.gov total counted	clinical.gov matched counted	clinical.gov not matched counted	clips total counted	clips matched counted	clips not matched counted		clinical.gov precision	clinical.gov recall	clinical.gov f1-score	clips precision	clips recall	clips f1_score
Environmental Illness	9	0	0	0	9	3	6		0	0	0	0.333333333	0.333333333	0.333333333
Multiple Chemical Sensitivity	7	2	2	0	7	7	0		1	0.285714286	0.444444444	1	1	1
									0.5	0.142857143	0.222222222	0.666666667	0.666666667	0.666666667
Sub cateogory	Answer total count	clinical.gov total counted	clinical.gov matched counted	clinical.gov not matched counted	clips total counted	clips matched counted	clips not matched counted		clinical.gov precision	clinical.gov recall	clinical.gov f1-score	clips precision	clips recall	clips f1_score
Aphonia	2	0	0	0	5	0	5		0	0	0	0	0	0
Auditory Diseases, Central	22	0	0	0	44	3	41		0	0	0	6.82E-02	0.136363636	4.55E-02
Auditory Perceptual Disorders	23	0	0	0	16	13	3		0	0	0	0.8125	0.565217391	0.958333333
Benign Paroxysmal Positional Vertigo	33	15	15	0	29	16	13		1	0.454545455	0.625	0.551724138	0.484848485	0.587319244
Bilateral Vestibulopathy	7	0	0	0	0	0	0		0	0	0	0	0	0
Choanal Atresia	1	0	0	0	1	0	1		0	0	0	0	0	0
Cholesteatoma, Middle Ear	1	0	0	0	8	0	8		0	0	0	0	0	0
Ciliary Motility Disorders	37	0	0	0	24	18	6		0	0	0	0.75	0.486486486	0.909836066
Cochlear Diseases	2	0	0	0	1	0	1		0	0	0	0	0	0
Congenital Microtia	11	0	0	0	0	0	0		0	0	0	0	0	0
Croup	12	7	6	1	16	7	9		0.857142857	0.5	0.631578947	0.4375	0.583333333	0.375
Deafness	654	20	18	2	399	213	186		0.9	2.75E-02	5.34E-02	0.533834586	0.325688073	0.663110768
Deglutition Disorders	1269	0	0	0	435	238	197		0	0	0	0.547126437	0.187549251	0.814910151
Dysphonia	91	15	15	0	112	38	74		1	0.164835165	0.283018868	0.339285714	0.417582418	0.304187192
Ear Deformities, Acquired	2	0	0	0	5	0	5		0	0	0	0	0	0
Ear Diseases	1484	1	1	0	53	37	16		1	6.74E-04	1.35E-03	0.698113208	2.49E-02	1.348080677
Ear Neoplasms	1	0	0	0	0	0	0		0	0	0	0	0	0
Earache	11	0	0	0	37	8	29		0	0	0	0.216216216	0.727272727	9.91E-02
Endolymphatic Hydrops	40	2	2	0	8	7	1		1	0.05	9.52E-02	0.875	0.175	1.458333333
Epistaxis	60	20	20	0	66	29	37		1	0.333333333	0.5	0.439393939	0.483333333	0.418470418
Ethmoid Sinusitis	5	0	0	0	2	2	0		0	0	0	1	0.4	1.428571429
Frontal Sinusitis	3	0	0	0	1	0	1		0	0	0	0	0	0
Granuloma, Laryngeal	1	0	0	0	132	1	131		0	0	0	7.58E-03	1	1.14E-04
Hearing Disorders	874	0	0	0	44	26	18		0	0	0	0.590909091	2.97E-02	1.125173302
Hearing Loss, Bilateral	31	0	0	0	399	11	388		0	0	0	2.76E-02	0.35483871	3.98E-03
Hearing Loss, Central	2	0	0	0	399	1	398		0	0	0	2.51E-03	0.5	2.50E-05
Hearing Loss, Conductive	48	0	0	0	399	14	385		0	0	0	3.51E-02	0.291666667	7.54E-03
Hearing Loss, Functional	3	0	0	0	399	0	399		0	0	0	0	0	0
Hearing Loss, High-Frequency	3	0	0	0	399	3	396		0	0	0	7.52E-03	1	1.12E-04
Hearing Loss, Mixed Conductive-Sensorineural	22	0	0	0	399	8	391		0	0	0	2.01E-02	0.363636364	2.10E-03
Hearing Loss, Noise-Induced	22	0	0	0	399	8	391		0	0	0	2.01E-02	0.363636364	2.10E-03
Hearing Loss, Sensorineural	225	0	0	0	399	51	348		0	0	0	0.127819549	0.226666667	9.22E-02
Hearing Loss, Sudden	19	0	0	0	399	5	394		0	0	0	0.012531328	0.263157895	1.14E-03
Hearing Loss, Unilateral	29	0	0	0	399	13	386		0	0	0	3.26E-02	0.448275862	4.42E-03
Hearing Loss	701	69	68	1	399	231	168		0.985507246	9.70E-02	0.176623377	0.578947368	0.329529244	0.737894737
Herpes Zoster Oticus	1	0	0	0	0	0	0		0	0	0	0	0	0
Hoarseness	91	5	5	0	112	38	74		1	5.49E-02	0.104166667	0.339285714	0.417582418	0.304187192
Hyperacusis	14	3	3	0	10	5	5		1	0.214285714	0.352941176	0.5	0.357142857	0.583333333
Hypopharyngeal Neoplasms	26	0	0	0	6	4	2		0	0	0	0.666666667	0.153846154	1.083333333
Kartagener Syndrome	36	0	0	0	210	17	193		0	0	0	0.080952381	0.472222222	2.37E-02
Labyrinth Diseases	236	0	0	0	17	12	5		0	0	0	0.705882353	5.08E-02	1.316903046
Labyrinthitis	236	0	0	0	17	12	5		0	0	0	0.705882353	5.08E-02	1.316903046
Laryngeal Diseases	702	0	0	0	20	16	4		0	0	0	0.8	2.28E-02	1.55567867
Laryngeal Edema	5	2	2	0	15	4	11		1	0.4	0.571428571	0.266666667	0.8	0.133333333
Laryngeal Neoplasms	154	0	0	0	24	18	6		0	0	0	0.75	0.116883117	1.297752809
Laryngeal Nerve Injuries	5	0	0	0	5	0	5		0	0	0	0	0	0
Laryngismus	12	0	0	0	52	8	44		0	0	0	0.153846154	0.666666667	5.77E-02
Laryngitis	26	11	11	0	24	14	10		1	0.423076923	0.594594595	0.583333333	0.538461538	0.606666667
Laryngomalacia	9	7	7	0	10	7	3		1	0.777777778	0.875	0.7	0.777777778	0.663157895
Laryngostenosis	4	0	0	0	2	2	0		0	0	0	1	0.5	1.333333333
Mastoiditis	4	1	1	0	3	3	0		1	0.25	0.4	1	0.75	1.142857143
Maxillary Sinusitis	12	4	4	0	9	8	1		1	0.333333333	0.5	0.888888889	0.666666667	1.015873016
Meniere Disease	42	1	1	0	26	21	5		1	2.38E-02	4.65E-02	0.807692308	0.5	0.997737557
Nasal Obstruction	62	13	13	0	0	0	0		1	0.209677419	0.346666667	0	0	0
Nasal Polyps	130	20	19	1	78	53	25		0.95	0.146153846	0.253333333	0.679487179	0.407692308	0.849358974
Nasal Septal Perforation	2	0	0	0	1	0	1		0	0	0	0	0	0
Nasopharyngeal Carcinoma	635	126	126	0	376	338	38		1	0.198425197	0.331143233	0.89893617	0.532283465	1.129227434
Nasopharyngeal Diseases	501	0	0	0	4	2	2		0	0	0	0.5	3.99E-03	0.992079208
Nasopharyngeal Neoplasms	499	0	0	0	27	26	1		0	0	0	0.962962963	5.21E-02	1.82706661
Nasopharyngitis	2	0	0	0	10	2	8		0	0	0	0.2	1	6.67E-02
Neurofibromatosis 2	46	5	5	0	35	27	8		1	0.108695652	0.196078431	0.771428571	0.586956522	0.876190476
Neuroma, Acoustic	81	0	0	0	37	9	28		0	0	0	0.243243243	0.111111111	0.333944114
Nose Deformities, Acquired	6	0	0	0	5	3	2		0	0	0	0.6	0.5	0.654545455
Nose Diseases	1512	0	0	0	30	14	16		0	0	0	0.466666667	9.26E-03	0.915175097
Nose Neoplasms	53	0	0	0	2	1	1		0	0	0	0.5	1.89E-02	0.963636364
Oropharyngeal Neoplasms	225	0	0	0	18	13	5		0	0	0	0.722222222	5.78E-02	1.33744856
Otitis Externa	24	13	13	0	10	8	2		1	0.541666667	0.702702703	0.8	0.333333333	1.129411765
Otitis Media, Suppurative	8	0	0	0	196	4	192		0	0	0	2.04E-02	0.5	1.60E-03
Otitis Media with Effusion	64	0	0	0	196	33	163		0	0	0	0.168367347	0.515625	8.29E-02
Otitis Media	234	94	93	1	196	138	58		0.989361702	0.397435897	0.567073171	0.704081633	0.58974359	0.7663028
Otitis	295	113	111	2	41	32	9		0.982300885	0.376271186	0.544117647	0.780487805	0.108474576	1.370499419
Otomycosis	6	2	2	0	2	2	0		1	0.333333333	0.5	1	0.333333333	1.5
Otorhinolaryngologic Neoplasms	858	0	0	0	5	3	2		0	0	0	0.6	3.50E-03	1.193047509
Otosclerosis	12	2	2	0	20	6	14		1	0.166666667	0.285714286	0.3	0.5	0.225
Paranasal Sinus Diseases	399	0	0	0	29	21	8		0	0	0	0.724137931	5.26E-02	1.350145021
Paranasal Sinus Neoplasms	48	0	0	0	5	5	0		0	0	0	1	0.104166667	1.811320755
Peritonsillar Abscess	11	3	3	0	9	4	5		1	0.272727273	0.428571429	0.444444444	0.363636364	0.488888889
Pharyngeal Diseases	1240	0	0	0	11	2	9		0	0	0	0.181818182	1.61E-03	0.360438922
Pharyngeal Neoplasms	710	0	0	0	7	5	2		0	0	0	0.714285714	7.04E-03	1.414624427
Pharyngitis	251	26	26	0	215	94	121		1	0.103585657	0.187725632	0.437209302	0.374501992	0.470985128
Presbycusis	29	3	3	0	19	15	4		1	0.103448276	0.1875	0.789473684	0.517241379	0.953947368
Recurrent Laryngeal Nerve Injuries	5	0	0	0	9	0	9		0	0	0	0	0	0
Retrocochlear Diseases	122	0	0	0	0	0	0		0	0	0	0	0	0
Retropharyngeal Abscess	1	0	0	0	0	0	0		0	0	0	0	0	0
Rhinitis, Allergic, Perennial	168	0	0	0	793	145	648		0	0	0	0.182849937	0.863095238	6.39E-02
Rhinitis, Allergic, Seasonal	397	0	0	0	793	282	511		0	0	0	0.355611602	0.710327456	0.237273623
Rhinitis, Allergic	889	0	0	0	793	606	187		0	0	0	0.764186633	0.681664792	0.807802517
Rhinitis, Atrophic	3	0	0	0	793	2	791		0	0	0	2.52E-03	0.666666667	1.90E-05
Rhinitis, Vasomotor	9	0	0	0	793	8	785		0	0	0	1.01E-02	0.888888889	2.26E-04
Rhinitis	1012	525	523	2	793	690	103		0.996190476	0.516798419	0.680546519	0.870113493	0.681818182	0.97568405
Rhinoscleroma	2	0	0	0	1	1	0		0	0	0	1	0.5	1.333333333
Sinusitis	345	71	70	1	212	147	65		0.985915493	0.202898551	0.336538462	0.693396226	0.426086957	0.858964805
Sphenoid Sinusitis	2	0	0	0	0	0	0		0	0	0	0	0	0
Susac Syndrome	2	1	1	0	3	2	1		1	0.5	0.666666667	0.666666667	1	0.533333333
Tinnitus	244	128	127	1	192	141	51		0.9921875	0.520491803	0.682795699	0.734375	0.577868852	0.821961009
Tonsillar Neoplasms	4	0	0	0	0	0	0		0	0	0	0	0	0
Tonsillitis	90	16	16	0	59	42	17		1	0.177777778	0.301886792	0.711864407	0.466666667	0.859970424
Tympanic Membrane Perforation	22	3	3	0	22	11	11		1	0.136363636	0.24	0.5	0.5	0.5
Usher Syndromes	19	1	1	0	9	9	0		1	5.26E-02	0.1	1	0.473684211	1.357142857
Velopharyngeal Insufficiency	11	0	0	0	4	1	3		0	0	0	0.25	9.09E-02	0.366666667
Vertigo	189	32	32	0	464	81	383		1	0.169312169	0.28959276	0.174568966	0.428571429	0.101052173
Vestibular Diseases	191	0	0	0	42	28	14		0	0	0	0.666666667	0.146596859	1.092989986
Vestibular Neuronitis	20	1	1	0	10	8	2		1	0.05	9.52E-02	0.8	0.4	1.066666667
Vestibulocochlear Nerve Diseases	104	0	0	0	1	1	0		0	0	0	1	9.62E-03	1.980952381
Vocal Cord Dysfunction	20	2	2	0	0	0	0		1	0.1	0.181818182	0	0	0
Vocal Cord Paralysis	33	3	3	0	19	10	9		1	9.09E-02	0.166666667	0.526315789	0.303030303	0.668016194
Voice Disorders	100	6	6	0	38	24	14		1	0.06	0.113207547	0.631578947	0.24	0.915331808
Wolfram Syndrome	8	1	1	0	2	1	1		1	0.125	0.222222222	0.5	0.125	0.8
									0.37628339	9.04E-02	0.133506179	0.425292456	0.321998844	0.585422717
Sub cateogory	Answer total count	clinical.gov total counted	clinical.gov matched counted	clinical.gov not matched counted	clips total counted	clips matched counted	clips not matched counted		clinical.gov precision	clinical.gov recall	clinical.gov f1-score	clips precision	clips recall	clips f1_score
Acanthamoeba Keratitis	5	0	0	0	0	0	0		0	0	0	0	0	0
Aicardi Syndrome	2	1	1	0	16	2	14		1	0.5	0.666666667	0.125	1	2.78E-02
Albinism, Ocular	3	0	0	0	15	2	13		0	0	0	0.133333333	0.666666667	4.44E-02
Albinism, Oculocutaneous	14	0	0	0	15	9	6		0	0	0	0.6	0.642857143	0.579310345
Albinism	33	6	6	0	15	11	4		1	0.181818182	0.307692308	0.733333333	0.333333333	1.008333333
Alstrom Syndrome	5	0	0	0	1	0	1		0	0	0	0	0	0
Amaurosis Fugax	3	0	0	0	3	2	1		0	0	0	0.666666667	0.666666667	0.666666667
Amblyopia	111	44	43	1	87	50	37		0.977272727	0.387387387	0.55483871	0.574712644	0.45045045	0.644374782
Angioid Streaks	10	3	3	0	12	7	5		1	0.3	0.461538462	0.583333333	0.7	0.53030303
Aniridia	17	4	4	0	12	8	4		1	0.235294118	0.380952381	0.666666667	0.470588235	0.781609195
Aniseikonia	5	1	1	0	2	1	1		1	0.2	0.333333333	0.5	0.2	0.714285714
Anisometropia	15	1	1	0	16	8	8		1	6.67E-02	0.125	0.5	0.533333333	0.483870968
Anophthalmos	5	0	0	0	6	3	3		0	0	0	0.5	0.6	0.454545455
Aphakia, Postcataract	1	0	0	0	28	0	28		0	0	0	0	0	0
Aphakia	27	5	5	0	28	17	11		1	0.185185185	0.3125	0.607142857	0.62962963	0.596103896
Arcus Senilis	1	0	0	0	2	0	2		0	0	0	0	0	0
Asthenopia	19	0	0	0	26	8	18		0	0	0	0.307692308	0.421052632	0.25982906
Astigmatism	251	43	42	1	202	142	60		0.976744186	0.167330677	0.285714286	0.702970297	0.565737052	0.779009027
Bardet-Biedl Syndrome	8	2	2	0	6	4	2		1	0.25	0.4	0.666666667	0.5	0.761904762
Behcet Syndrome	75	0	0	0	42	31	11		0	0	0	0.738095238	0.413333333	0.946275946
Blepharitis	46	24	24	0	47	35	12		1	0.52173913	0.685714286	0.744680851	0.760869565	0.73667353
Blepharoptosis	35	2	2	0	47	12	35		1	5.71E-02	0.108108108	0.255319149	0.342857143	0.217955371
Blepharospasm	41	21	20	1	39	28	11		0.952380952	0.487804878	0.64516129	0.717948718	0.682926829	0.735897436
Blindness	220	11	5	6	31318	80	31238		0.454545455	2.27E-02	4.33E-02	2.55E-03	0.363636364	3.56E-05
Capsule Opacification	119	13	13	0	109	50	59		1	0.109243697	0.196969697	0.458715596	0.420168067	0.478834701
Cataract	1091	326	320	6	794	565	229		0.981595092	0.293308891	0.451658433	0.711586902	0.517873511	0.823704308
Central Serous Chorioretinopathy	62	34	34	0	101	42	59		1	0.548387097	0.708333333	0.415841584	0.677419355	0.316345745
Chalazion	10	3	3	0	7	7	0		1	0.3	0.461538462	1	0.7	1.176470588
Chediak-Higashi Syndrome	12	1	1	0	14	12	2		1	8.33E-02	0.153846154	0.857142857	1	0.791208791
Chorioretinitis	8	1	1	0	7	5	2		1	0.125	0.222222222	0.714285714	0.625	0.761904762
Choroid Diseases	233	0	0	0	4	2	2		0	0	0	0.5	8.58E-03	0.983122363
Choroid Hemorrhage	1	0	0	0	3	0	3		0	0	0	0	0	0
Choroid Neoplasms	5	0	0	0	4	4	0		0	0	0	1	0.8	1.111111111
Choroidal Neovascularization	251	113	113	0	283	204	79		1	0.450199203	0.620879121	0.720848057	0.812749004	0.677651169
Choroideremia	20	6	4	2	116	8	108		0.666666667	0.2	0.307692308	6.90E-02	0.4	2.03E-02
Choroiditis	38	2	2	0	8	6	2		1	5.26E-02	0.1	0.75	0.157894737	1.239130435
Cogan Syndrome	5	0	0	0	3	1	2		0	0	0	0.333333333	0.2	0.416666667
Coloboma	6	3	2	1	16	6	10		0.666666667	0.333333333	0.444444444	0.375	1	0.204545455
Color Vision Defects	17	0	0	0	0	0	0		0	0	0	0	0	0
Cone Dystrophy	25	1	1	0	3	3	0		1	0.04	7.69E-02	1	0.12	1.785714286
Cone-Rod Dystrophies	15	0	0	0	110	6	104		0	0	0	5.45E-02	0.4	1.31E-02
Conjunctival Diseases	1015	0	0	0	6	6	0		0	0	0	1	5.91E-03	1.988246817
Conjunctival Neoplasms	5	0	0	0	3	1	2		0	0	0	0.333333333	0.2	0.416666667
Conjunctivitis, Allergic	187	0	0	0	207	96	111		0	0	0	0.463768116	0.513368984	0.440226587
Conjunctivitis, Bacterial	76	0	0	0	207	34	173		0	0	0	0.164251208	0.447368421	8.82E-02
Conjunctivitis, Inclusion	10	0	0	0	207	6	201		0	0	0	2.90E-02	0.6	2.67E-03
Conjunctivitis, Viral	16	0	0	0	207	10	197		0	0	0	4.83E-02	0.625	6.93E-03
Conjunctivitis	928	118	118	0	207	167	40		1	0.127155172	0.225621415	0.806763285	0.179956897	1.319253442
Corneal Diseases	1157	1	1	0	57	49	8		1	8.64E-04	1.73E-03	0.859649123	4.24E-02	1.638573369
Corneal Dystrophies, Hereditary	60	0	0	0	16	6	10		0	0	0	0.375	0.1	0.592105263
Corneal Edema	29	7	7	0	41	14	27		1	0.24137931	0.388888889	0.341463415	0.482758621	0.282926829
Corneal Endothelial Cell Loss	19	6	6	0	0	0	0		1	0.315789474	0.48	0	0	0
Corneal Injuries	17	2	2	0	35	7	28		1	0.117647059	0.210526316	0.2	0.411764706	0.130769231
Corneal Neovascularization	22	12	12	0	37	18	19		1	0.545454545	0.705882353	0.486486486	0.818181818	0.362803481
Corneal Opacity	29	0	0	0	0	0	0		0	0	0	0	0	0
Corneal Perforation	3	0	0	0	6	2	4		0	0	0	0.333333333	0.666666667	0.222222222
Corneal Ulcer	43	14	14	0	52	32	20		1	0.325581395	0.49122807	0.615384615	0.744186047	0.55708502
Corneal Wavefront Aberration	3	0	0	0	1	1	0		0	0	0	1	0.333333333	1.5
Cytomegalovirus Retinitis	63	22	22	0	71	61	10		1	0.349206349	0.517647059	0.85915493	0.968253968	0.807862098
Dacryocystitis	6	1	1	0	7	4	3		1	0.166666667	0.285714286	0.571428571	0.666666667	0.527472527
Diabetic Retinopathy	542	173	163	10	1071	328	743		0.942196532	0.300738007	0.455944056	0.306255836	0.605166052	0.205816073
Diplopia	15	1	1	0	46	6	40		1	6.67E-02	0.125	0.130434783	0.4	6.41E-02
Dry Eye Syndromes	891	5	5	0	480	419	61		1	5.61E-03	1.12E-02	0.872916667	0.470258137	1.134600656
Duane Retraction Syndrome	1	0	0	0	11	0	11		0	0	0	0	0	0
Ectopia Lentis	3	0	0	0	1	0	1		0	0	0	0	0	0
Ectropion	8	0	0	0	5	2	3		0	0	0	0.4	0.25	0.492307692
Endophthalmitis	49	9	7	2	97	23	74		0.777777778	0.142857143	0.24137931	0.237113402	0.469387755	0.159158311
Enophthalmos	2	0	0	0	4	1	3		0	0	0	0.25	0.5	0.166666667
Entropion	8	2	2	0	9	3	6		1	0.25	0.4	0.333333333	0.375	0.31372549
Epiretinal Membrane	81	20	20	0	58	38	20		1	0.24691358	0.396039604	0.655172414	0.469135802	0.763582238
Esotropia	21	7	7	0	17	12	5		1	0.333333333	0.5	0.705882353	0.571428571	0.780185759
Exfoliation Syndrome	49	8	8	0	43	30	13		1	0.163265306	0.280701754	0.697674419	0.612244898	0.743174924
Exophthalmos	135	2	2	0	22	20	2		1	1.48E-02	2.92E-02	0.909090909	0.148148148	1.563404748
Exotropia	32	7	6	1	9	8	1		0.857142857	0.1875	0.307692308	0.888888889	0.25	1.387533875
Eye Abnormalities	58	0	0	0	13	4	9		0	0	0	0.307692308	6.90E-02	0.502708559
Eye Diseases, Hereditary	577	0	0	0	618	59	559		0	0	0	9.55E-02	0.102253033	9.22E-02
Eye Hemorrhage	32	0	0	0	8	1	7		0	0	0	0.125	0.03125	0.2
Eye Infections, Bacterial	85	0	0	0	73	21	52		0	0	0	0.287671233	0.247058824	0.309519681
Eye Infections, Fungal	3	0	0	0	73	3	70		0	0	0	4.11E-02	1	3.24E-03
Eye Infections, Viral	85	0	0	0	73	7	66		0	0	0	9.59E-02	8.24E-02	0.103173227
Eye Infections	263	0	0	0	73	47	26		0	0	0	0.643835616	0.178707224	1.007909328
Eye Injuries	35	1	1	0	32	8	24		1	2.86E-02	5.56E-02	0.25	0.228571429	0.26119403
Eye Manifestations	16	0	0	0	6	2	4		0	0	0	0.333333333	0.125	0.484848485
Eye Neoplasms	265	0	0	0	16	10	6		0	0	0	0.625	3.77E-02	1.178825623
Eye Pain	21	0	0	0	38	7	31		0	0	0	0.184210526	0.333333333	0.131132917
Eyelid Diseases	153	0	0	0	11	8	3		0	0	0	0.727272727	5.23E-02	1.356984479
Eyelid Neoplasms	3	0	0	0	3	0	3		0	0	0	0	0	0
Fraser Syndrome	1	1	1	0	1	1	0		1	1	1	1	1	1
Fuchs%27 Endothelial Dystrophy	51	0	0	0	24	20	4		0	0	0	0.833333333	0.392156863	1.133333333
Geographic Atrophy	110	41	40	1	102	60	42		0.975609756	0.363636364	0.529801325	0.588235294	0.545454545	0.610432852
Glaucoma, Angle-Closure	58	0	0	0	1162	35	1127		0	0	0	3.01E-02	0.603448276	2.86E-03
Glaucoma, Neovascular	33	0	0	0	1162	20	1142		0	0	0	1.72E-02	0.606060606	9.51E-04
Glaucoma, Open-Angle	726	0	0	0	1162	495	667		0	0	0	0.425989673	0.681818182	0.327614939
Glaucoma	1296	704	613	91	1162	840	322		0.870738636	0.472993827	0.613	0.722891566	0.648148148	0.762300626
Graves Disease	139	4	4	0	63	53	10		1	2.88E-02	5.59E-02	0.841269841	0.381294964	1.157787207
Graves Ophthalmopathy	77	0	0	0	49	42	7		0	0	0	0.857142857	0.545454545	1.047619048
Gyrate Atrophy	3	2	2	0	3	2	1		1	0.666666667	0.8	0.666666667	0.666666667	0.666666667
Hemianopsia	21	0	0	0	11	6	5		0	0	0	0.545454545	0.285714286	0.715909091
Hermanski-Pudlak Syndrome	9	0	0	0	9	7	2		0	0	0	0.777777778	0.777777778	0.777777778
Herpes Zoster Ophthalmicus	2	0	0	0	0	0	0		0	0	0	0	0	0
Hordeolum	2	2	2	0	6	2	4		1	1	1	0.333333333	1	0.166666667
Horner Syndrome	5	0	0	0	12	2	10		0	0	0	0.166666667	0.4	9.80E-02
Hydrophthalmos	21	0	0	0	14	7	7		0	0	0	0.5	0.333333333	0.6
Hyperopia	92	13	13	0	107	63	44		1	0.141304348	0.247619048	0.588785047	0.684782609	0.544404264
Hypertensive Retinopathy	2	1	1	0	4	2	2		1	0.5	0.666666667	0.5	1	0.333333333
Iridocorneal Endothelial Syndrome	6	0	0	0	5	3	2		0	0	0	0.6	0.5	0.654545455
Iridocyclitis	43	1	1	0	8	3	5		1	2.33E-02	4.55E-02	0.375	6.98E-02	0.632352941
Iris Diseases	95	0	0	0	0	0	0		0	0	0	0	0	0
Iris Neoplasms	2	0	0	0	2	1	1		0	0	0	0.5	0.5	0.5
Iritis	8	1	1	0	13	7	6		1	0.125	0.222222222	0.538461538	0.875	0.41025641
Kearns-Sayre Syndrome	7	0	0	0	14	1	13		0	0	0	7.14E-02	0.142857143	4.76E-02
Keratitis, Herpetic	9	0	0	0	74	4	70		0	0	0	5.41E-02	0.444444444	1.17E-02
Keratitis	698	19	19	0	74	51	23		1	2.72E-02	5.30E-02	0.689189189	7.31E-02	1.246254026
Keratoconjunctivitis, Infectious	1	0	0	0	56	0	56		0	0	0	0	0	0
Keratoconjunctivitis Sicca	891	15	15	0	480	419	61		1	1.68E-02	3.31E-02	0.872916667	0.470258137	1.134600656
Keratoconjunctivitis	585	32	32	0	56	49	7		1	5.47E-02	0.103727715	0.875	8.38E-02	1.597113885
Keratoconus	201	65	65	0	103	92	11		1	0.323383085	0.488721805	0.893203883	0.457711443	1.181144609
Lacrimal Apparatus Diseases	800	0	0	0	6	6	0		0	0	0	1	0.0075	1.985111663
Lacrimal Duct Obstruction	6	0	0	0	2	2	0		0	0	0	1	0.333333333	1.5
Leber Congenital Amaurosis	25	10	10	0	13	10	3		1	0.4	0.571428571	0.769230769	0.4	1.012145749
Lens Diseases	1012	0	0	0	4	3	1		0	0	0	0.75	2.96E-03	1.494094488
Lens Subluxation	10	0	0	0	2	1	1		0	0	0	0.5	0.1	0.833333333
Low Tension Glaucoma	50	0	0	0	49	34	15		0	0	0	0.693877551	0.68	0.700886415
Macular Degeneration	1614	490	447	43	693	582	111		0.912244898	0.276951673	0.424904943	0.83982684	0.360594796	1.175102314
Macular Edema	674	363	308	55	411	290	121		0.848484848	0.456973294	0.594021215	0.705596107	0.430267062	0.876630002
Microphthalmos	5	1	1	0	14	4	10		1	0.2	0.333333333	0.285714286	0.8	0.15037594
Miller Fisher Syndrome	2	0	0	0	1	1	0		0	0	0	1	0.5	1.333333333
Miosis	17	2	2	0	19	7	12		1	0.117647059	0.210526316	0.368421053	0.411764706	0.347953216
Mydriasis	42	9	9	0	74	17	57		1	0.214285714	0.352941176	0.22972973	0.404761905	0.166356011
Myopia, Degenerative	24	0	0	0	452	12	440		0	0	0	2.65E-02	0.5	2.68E-03
Myopia	629	83	75	8	452	341	111		0.903614458	0.119236884	0.210674157	0.754424779	0.542130366	0.87795224
Neuromyelitis Optica	64	20	20	0	30	27	3		1	0.3125	0.476190476	0.9	0.421875	1.225531915
Night Blindness	54	1	1	0	20	4	16		1	1.85E-02	3.64E-02	0.2	7.41E-02	0.291891892
Nystagmus, Congenital	3	0	0	0	34	3	31		0	0	0	8.82E-02	1	0.014308426
Nystagmus, Pathologic	23	0	0	0	34	14	20		0	0	0	0.411764706	0.608695652	0.332301342
Ocular Hypertension	1419	289	288	1	452	440	12		0.996539792	0.202959831	0.337236534	0.973451327	0.310077519	1.476565937
Ocular Hypotension	7	0	0	0	64	1	63		0	0	0	0.015625	0.142857143	3.08E-03
Ocular Motility Disorders	265	0	0	0	11	5	6		0	0	0	0.454545455	1.89E-02	0.872859025
Oculomotor Nerve Diseases	4	0	0	0	0	0	0		0	0	0	0	0	0
Onchocerciasis, Ocular	6	0	0	0	13	4	9		0	0	0	0.307692308	0.666666667	0.194331984
Ophthalmia Neonatorum	2	0	0	0	1	1	0		0	0	0	1	0.5	1.333333333
Ophthalmoplegia, Chronic Progressive External	8	0	0	0	9	1	8		0	0	0	0.111111111	0.125	0.104575163
Ophthalmoplegia	99	2	1	1	9	3	6		0.5	1.01E-02	1.98E-02	0.333333333	3.03E-02	0.611111111
Opsoclonus-Myoclonus Syndrome	6	2	2	0	7	5	2		1	0.333333333	0.5	0.714285714	0.833333333	0.659340659
Optic Atrophies, Hereditary	37	0	0	0	25	5	20		0	0	0	0.2	0.135135135	0.238709677
Optic Atrophy, Autosomal Dominant	5	0	0	0	25	3	22		0	0	0	0.12	0.6	0.04
Optic Atrophy, Hereditary, Leber	31	0	0	0	25	3	22		0	0	0	0.12	9.68E-02	0.132857143
Optic Atrophy	43	2	2	0	25	10	15		1	4.65E-02	8.89E-02	0.4	0.23255814	0.505882353
Optic Disk Drusen	2	0	0	0	0	0	0		0	0	0	0	0	0
Optic Nerve Diseases	310	1	1	0	123	69	54		1	3.23E-03	6.43E-03	0.56097561	0.222580645	0.803244522
Optic Nerve Glioma	17	0	0	0	26	8	18		0	0	0	0.307692308	0.470588235	0.243291592
Optic Nerve Injuries	14	0	0	0	37	6	31		0	0	0	0.162162162	0.428571429	8.90E-02
Optic Nerve Neoplasms	18	0	0	0	1	1	0		0	0	0	1	5.56E-02	1.894736842
Optic Neuritis	121	31	31	0	55	46	9		1	0.256198347	0.407894737	0.836363636	0.380165289	1.15
Optic Neuropathy, Ischemic	43	0	0	0	123	29	94		0	0	0	0.235772358	0.674418605	0.122147125
Orbital Cellulitis	2	0	0	0	1	1	0		0	0	0	1	0.5	1.333333333
Orbital Diseases	149	0	0	0	7	3	4		0	0	0	0.428571429	2.01E-02	0.818681319
Orbital Neoplasms	7	0	0	0	4	2	2		0	0	0	0.5	0.285714286	0.636363636
Orbital Pseudotumor	4	0	0	0	3	2	1		0	0	0	0.666666667	0.5	0.761904762
Panuveitis	175	15	15	0	37	31	6		1	8.57E-02	0.157894737	0.837837838	0.177142857	1.383222845
Papilledema	22	1	1	0	21	6	15		1	4.55E-02	8.70E-02	0.285714286	0.272727273	0.292358804
Pars Planitis	53	0	0	0	2	2	0		0	0	0	1	3.77E-02	1.927272727
Pemphigoid, Benign Mucous Membrane	12	0	0	0	27	3	24		0	0	0	0.111111111	0.25	6.84E-02
Persistent Hyperplastic Primary Vitreous	1	0	0	0	0	0	0		0	0	0	0	0	0
Photophobia	27	2	0	2	72	10	62		0	0	0	0.138888889	0.37037037	7.58E-02
Presbyopia	173	12	12	0	65	61	4		1	0.069364162	0.12972973	0.938461538	0.352601156	1.364318035
Pterygium	85	43	43	0	64	54	10		1	0.505882353	0.671875	0.84375	0.635294118	0.962667785
Pupil Disorders	44	0	0	0	0	0	0		0	0	0	0	0	0
Refractive Errors	1008	4	4	0	161	126	35		1	3.97E-03	7.91E-03	0.782608696	0.125	1.349648529
Retinal Artery Occlusion	21	2	2	0	11	8	3		1	9.52E-02	0.173913043	0.727272727	0.380952381	0.954545455
Retinal Degeneration	1831	8	8	0	82	63	19		1	4.37E-03	8.70E-03	0.768292683	0.034407428	1.470720233
Retinal Detachment	145	38	37	1	160	67	93		0.973684211	0.255172414	0.404371585	0.41875	0.462068966	0.398155738
Retinal Diseases	2930	7	7	0	820	567	253		1	2.39E-03	4.77E-03	0.691463415	0.193515358	1.080526829
Retinal Drusen	6	0	0	0	1	1	0		0	0	0	1	0.166666667	1.714285714
Retinal Dystrophies	196	0	0	0	16	13	3		0	0	0	0.8125	6.63E-02	1.502358491
Retinal Hemorrhage	5	0	0	0	21	2	19		0	0	0	9.52E-02	0.4	3.66E-02
Retinal Necrosis Syndrome, Acute	2	0	0	0	0	0	0		0	0	0	0	0	0
Retinal Neoplasms	97	0	0	0	5	4	1		0	0	0	0.8	4.12E-02	1.521568627
Retinal Neovascularization	21	2	2	0	42	13	29		1	9.52E-02	0.173913043	0.30952381	0.619047619	0.206349206
Retinal Perforations	98	0	0	0	15	6	9		0	0	0	0.4	6.12E-02	0.69380531
Retinal Telangiectasis	7	0	0	0	7	2	5		0	0	0	0.285714286	0.285714286	0.285714286
Retinal Vasculitis	12	2	2	0	11	9	2		1	0.166666667	0.285714286	0.818181818	0.75	0.853754941
Retinal Vein Occlusion	225	121	121	0	176	150	26		1	0.537777778	0.699421965	0.852272727	0.666666667	0.956415779
Retinitis Pigmentosa	184	49	48	1	110	83	27		0.979591837	0.260869565	0.412017167	0.754545455	0.451086957	0.944465059
Retinitis	240	103	90	13	151	123	28		0.873786408	0.375	0.524781341	0.814569536	0.5125	0.999983063
Retinoblastoma	105	44	42	2	159	66	93		0.954545455	0.4	0.563758389	0.41509434	0.628571429	0.330188679
Retinopathy of Prematurity	105	41	39	2	820	66	754		0.951219512	0.371428571	0.534246575	8.05E-02	0.628571429	1.83E-02
Retinoschisis	15	5	5	0	13	9	4		1	0.333333333	0.5	0.692307692	0.6	0.741758242
Scleritis	17	7	7	0	16	10	6		1	0.411764706	0.583333333	0.625	0.588235294	0.643939394
Scotoma	13	5	5	0	66	8	58		1	0.384615385	0.555555556	0.121212121	0.615384615	3.99E-02
Sjogren%27s Syndrome	194	0	0	0	81	67	14		0	0	0	0.827160494	0.345360825	1.16704826
Strabismus	142	29	27	2	95	52	43		0.931034483	0.190140845	0.315789474	0.547368421	0.366197183	0.655918277
Supranuclear Palsy, Progressive	92	0	0	0	43	34	9		0	0	0	0.790697674	0.369565217	1.077691645
Susac Syndrome	2	1	1	0	3	2	1		1	0.5	0.666666667	0.666666667	1	0.533333333
Toxoplasmosis, Ocular	4	0	0	0	41	1	40		0	0	0	0.024390244	0.25	4.34E-03
Trachoma	35	45	19	26	28	23	5		0.422222222	0.542857143	0.475	0.821428571	0.657142857	0.912698413
Trichiasis	12	6	6	0	10	7	3		1	0.5	0.666666667	0.7	0.583333333	0.763636364
Usher Syndromes	19	1	1	0	9	9	0		1	5.26E-02	0.1	1	0.473684211	1.357142857
Uveal Diseases	649	0	0	0	3	2	1		0	0	0	0.666666667	3.08E-03	1.327198364
Uveal Neoplasms	70	0	0	0	2	2	0		0	0	0	1	2.86E-02	1.944444444
Uveitis, Anterior	113	0	0	0	272	34	238		0	0	0	0.125	0.300884956	7.34E-02
Uveitis, Intermediate	50	0	0	0	272	39	233		0	0	0	0.143382353	0.78	4.45E-02
Uveitis, Posterior	75	1	1	0	272	49	223		1	1.33E-02	2.63E-02	0.180147059	0.653333333	7.79E-02
Uveitis	334	130	119	11	272	173	99		0.915384615	0.356287425	0.512931034	0.636029412	0.517964072	0.701101728
Uveomeningoencephalitic Syndrome	7	0	0	0	2	2	0		0	0	0	1	0.285714286	1.555555556
Vision, Low	174	0	0	0	0	0	0		0	0	0	0	0	0
Vision Disorders	504	0	0	0	0	0	0		0	0	0	0	0	0
Vitelliform Macular Dystrophy	6	0	0	0	56	4	52		0	0	0	7.14E-02	0.666666667	1.38E-02
Vitreoretinopathy, Proliferative	20	0	0	0	1850	1	1849		0	0	0	5.41E-04	0.05	1.16E-05
Vitreous Detachment	25	13	10	3	25	16	9		0.769230769	0.4	0.526315789	0.64	0.64	0.64
Vitreous Hemorrhage	36	14	14	0	58	28	30		1	0.388888889	0.56	0.482758621	0.777777778	0.369772561
WAGR Syndrome	2	1	1	0	2	1	1		1	0.5	0.666666667	0.5	0.5	0.5
Walker-Warburg Syndrome	2	0	0	0	2	1	1		0	0	0	0.5	0.5	0.5
Wet Macular Degeneration	160	3	3	0	0	0	0		1	0.01875	3.68E-02	0	0	0
Wolfram Syndrome	8	1	1	0	2	1	1		1	0.125	0.222222222	0.5	0.125	0.8
Xerophthalmia	11	1	1	0	14	3	11		1	9.09E-02	0.166666667	0.214285714	0.272727273	0.188571429
									0.472365374	0.119554681	0.171369138	0.473015869	0.387472096	0.60088315
Sub cateogory	Answer total count	clinical.gov total counted	clinical.gov matched counted	clinical.gov not matched counted	clips total counted	clips matched counted	clips not matched counted		clinical.gov precision	clinical.gov recall	clinical.gov f1-score	clips precision	clips recall	clips f1_score
22q11 Deletion Syndrome	36	1	1	0	3	3	0		1	2.78E-02	5.41E-02	1	8.33E-02	1.846153846
46, XX Disorders of Sex Development	50	0	0	0	0	0	0		0	0	0	0	0	0
Acromegaly	152	88	80	8	150	113	37		0.909090909	0.526315789	0.666666667	0.753333333	0.743421053	0.758322296
ACTH-Secreting Pituitary Adenoma	57	0	0	0	7	4	3		0	0	0	0.571428571	7.02E-02	1.017857143
Addison Disease	27	1	1	0	30	16	14		1	0.037037037	7.14E-02	0.533333333	0.592592593	0.505263158
Adenoma, Islet Cell	91	0	0	0	422	4	418		0	0	0	9.48E-03	0.043956044	3.36E-03
Adrenal Cortex Diseases	82	0	0	0	4	2	2		0	0	0	0.5	0.024390244	0.953488372
Adrenal Cortex Neoplasms	81	0	0	0	17	8	9		0	0	0	0.470588235	9.88E-02	0.777911164
Adrenal Gland Diseases	427	0	0	0	12	9	3		0	0	0	0.75	2.11E-02	1.458997722
Adrenal Gland Neoplasms	109	0	0	0	28	21	7		0	0	0	0.75	0.19266055	1.193430657
Adrenal Hyperplasia, Congenital	111	0	0	0	43	30	13		0	0	0	0.697674419	0.27027027	1.005738448
Adrenal Insufficiency	162	25	25	0	107	62	45		1	0.154320988	0.267379679	0.579439252	0.382716049	0.697911962
Adrenocortical Adenoma	30	0	0	0	14	8	6		0	0	0	0.571428571	0.266666667	0.779220779
Adrenocortical Carcinoma	74	18	18	0	55	43	12		1	0.243243243	0.391304348	0.781818182	0.581081081	0.896969697
Adrenocortical Hyperfunction	187	0	0	0	44	25	19		0	0	0	0.568181818	0.13368984	0.91991342
Adrenogenital Syndrome	111	0	0	0	43	30	13		0	0	0	0.697674419	0.27027027	1.005738448
Adrenoleukodystrophy	50	8	8	0	56	26	30		1	0.16	0.275862069	0.464285714	0.52	0.438005391
Androgen-Insensitivity Syndrome	1	0	0	0	2	0	2		0	0	0	0	0	0
Anovulation	88	12	9	3	112	52	60		0.75	0.102272727	0.18	0.464285714	0.590909091	0.408571429
Bartter Syndrome	4	1	1	0	2	2	0		1	0.25	0.4	1	0.5	1.333333333
Bone Diseases, Endocrine	304	0	0	0	492	7	485		0	0	0	1.42E-02	2.30E-02	1.09E-02
Brenner Tumor	72	0	0	0	47	47	0		0	0	0	1	0.652777778	1.210084034
Carcinoma, Endometrioid	119	0	0	0	6674	53	6621		0	0	0	7.94E-03	0.445378151	2.78E-04
Carcinoma, Islet Cell	71	0	0	0	6674	30	6644		0	0	0	4.50E-03	0.422535211	9.46E-05
Carcinoma, Ovarian Epithelial	2385	0	0	0	6674	436	6238		0	0	0	6.53E-02	0.182809224	3.44E-02
Carcinoma, Pancreatic Ductal	40	0	0	0	6674	17	6657		0	0	0	2.55E-03	0.425	3.04E-05
Chronic Kidney Disease-Mineral and Bone Disorder	41	1	1	0	1506	15	1491		1	0.024390244	4.76E-02	9.96E-03	0.365853659	5.28E-04
Congenital Hypothyroidism	11	5	5	0	15	10	5		1	0.454545455	0.625	0.666666667	0.909090909	0.564102564
Cryptorchidism	22	2	2	0	21	14	7		1	9.09E-02	0.166666667	0.666666667	0.636363636	0.682170543
Cushing Syndrome	82	5	5	0	98	41	57		1	6.10E-02	0.114942529	0.418367347	0.5	0.381179138
Denys-Drash Syndrome	2	0	0	0	19	1	18		0	0	0	5.26E-02	0.5	1.00E-02
Diabetes, Gestational	493	0	0	0	6946	114	6832		0	0	0	1.64E-02	0.231237323	2.18E-03
Diabetes Complications	1914	5	5	0	378	120	258		1	2.61E-03	5.21E-03	0.317460317	6.27E-02	0.530208593
Diabetes Insipidus, Neurogenic	5	0	0	0	26	2	24		0	0	0	7.69E-02	0.4	2.48E-02
Diabetes Insipidus	116	7	7	0	26	14	12		1	6.03E-02	0.113821138	0.538461538	0.120689655	0.879739978
Diabetes Mellitus, Experimental	2	0	0	0	11474	1	11473		0	0	0	8.72E-05	0.5	3.04E-08
Diabetes Mellitus, Lipoatrophic	31	0	0	0	11474	28	11446		0	0	0	2.44E-03	0.903225806	1.32E-05
Diabetes Mellitus, Type 1	2569	1	1	0	11474	1398	10076		1	3.89E-04	7.78E-04	0.121840683	0.544180615	4.46E-02
Diabetes Mellitus, Type 2	7526	2	2	0	11474	4570	6904		1	2.66E-04	5.31E-04	0.39829179	0.607228275	0.315530949
Diabetes Mellitus	12817	2101	1742	359	11474	6999	4475		0.829128986	0.13591324	0.23354337	0.609987799	0.546071624	0.643712784
Diabetic Angiopathies	1069	0	0	0	20	10	10		0	0	0	0.5	9.35E-03	0.981634527
Diabetic Cardiomyopathies	20	0	0	0	20	10	10		0	0	0	0.5	0.5	0.5
Diabetic Foot	625	208	207	1	362	306	56		0.995192308	0.3312	0.4969988	0.845303867	0.4896	1.070546945
Diabetic Ketoacidosis	42	11	11	0	53	16	37		1	0.261904762	0.41509434	0.301886792	0.380952381	0.26693148
Diabetic Nephropathies	357	0	0	0	363	226	137		0	0	0	0.622589532	0.633053221	0.617401286
Diabetic Neuropathies	948	0	0	0	354	249	105		0	0	0	0.703389831	0.262658228	1.024291182
Diabetic Retinopathy	503	173	146	27	1071	304	767		0.843930636	0.290258449	0.431952663	0.283846872	0.604373757	0.181416743
DiGeorge Syndrome	37	4	4	0	42	23	19		1	0.108108108	0.195121951	0.547619048	0.621621622	0.512959614
Disorders of Sex Development	235	1	1	0	68684	74	68610		1	4.26E-03	8.47E-03	1.08E-03	0.314893617	7.35E-06
Dwarfism, Pituitary	126	0	0	0	139	16	123		0	0	0	0.115107914	0.126984127	0.10946111
Dwarfism	269	1	1	0	139	76	63		1	3.72E-03	7.41E-03	0.54676259	0.282527881	0.72097616
Endocrine Gland Neoplasms	4566	0	0	0	45	28	17		0	0	0	0.622222222	6.13E-03	1.232299573
Eunuchism	24	0	0	0	1	1	0		0	0	0	1	4.17E-02	1.92
Euthyroid Sick Syndromes	12	0	0	0	8	6	2		0	0	0	0.75	0.5	0.9
Female Athlete Triad Syndrome	7	0	0	0	2	2	0		0	0	0	1	0.285714286	1.555555556
Fetal Macrosomia	38	1	1	0	27	6	21		1	2.63E-02	5.13E-02	0.222222222	0.157894737	0.25982906
Frasier Syndrome	2	0	0	0	1	1	0		0	0	0	1	0.5	1.333333333
Gastrinoma	49	2	2	0	40	37	3		1	4.08E-02	7.84E-02	0.925	0.755102041	1.018539326
Gigantism	8	1	1	0	362	4	358		1	0.125	0.222222222	1.10E-02	0.5	4.78E-04
Glucagonoma	34	0	0	0	39	30	9		0	0	0	0.769230769	0.882352941	0.71654373
Goiter, Nodular	15	0	0	0	76	12	64		0	0	0	0.157894737	0.8	5.21E-02
Goiter	187	15	15	0	76	51	25		1	8.02E-02	0.148514851	0.671052632	0.272727273	0.954272564
Gonadal Disorders	3076	0	0	0	16	11	5		0	0	0	0.6875	3.58E-03	1.367884864
Gonadal Dysgenesis	87	0	0	0	2	2	0		0	0	0	1	2.30E-02	1.95505618
Granulosa Cell Tumor	7	0	0	0	4	3	1		0	0	0	0.75	0.428571429	0.954545455
Graves Disease	139	4	4	0	63	53	10		1	2.88E-02	5.59E-02	0.841269841	0.381294964	1.157787207
Graves Ophthalmopathy	77	0	0	0	49	42	7		0	0	0	0.857142857	0.545454545	1.047619048
Growth Hormone-Secreting Pituitary Adenoma	6	0	0	0	9	2	7		0	0	0	0.222222222	0.333333333	0.177777778
Hashimoto Disease	45	1	1	0	166	20	146		1	2.22E-02	4.35E-02	0.120481928	0.444444444	5.14E-02
Hereditary Breast and Ovarian Cancer Syndrome	41	0	0	0	0	0	0		0	0	0	0	0	0
Hyperaldosteronism	83	5	5	0	53	31	22		1	6.02E-02	0.113636364	0.58490566	0.373493976	0.713928968
Hyperandrogenism	70	11	11	0	112	39	73		1	0.157142857	0.271604938	0.348214286	0.557142857	0.267857143
Hyperparathyroidism, Primary	77	0	0	0	263	42	221		0	0	0	0.159695817	0.545454545	7.23E-02
Hyperparathyroidism, Secondary	197	0	0	0	263	127	136		0	0	0	0.482889734	0.644670051	0.413605555
Hyperparathyroidism	318	134	132	2	263	199	64		0.985074627	0.41509434	0.584070796	0.756653992	0.625786164	0.828282167
Hyperprolactinemia	31	9	9	0	55	20	35		1	0.290322581	0.45	0.363636364	0.64516129	0.262156448
Hyperthyroidism	181	15	15	0	111	56	55		1	8.29E-02	0.153061224	0.504504505	0.309392265	0.625447365
Hypoadrenocorticism, Familial	1	0	0	0	103	1	102		0	0	0	9.71E-03	1	1.87E-04
Hypoaldosteronism	7	0	0	0	16	3	13		0	0	0	0.1875	0.428571429	0.114130435
Hypogonadism	333	79	78	1	255	210	45		0.987341772	0.234234234	0.378640777	0.823529412	0.630630631	0.932773109
Hypoparathyroidism	96	18	17	1	53	27	26		0.944444444	0.177083333	0.298245614	0.509433962	0.28125	0.656451817
Hypopituitarism	157	9	9	0	47	33	14		1	5.73E-02	0.108433735	0.70212766	0.210191083	1.080725907
Hypothyroidism	151	49	44	5	190	82	108		0.897959184	0.291390728	0.44	0.431578947	0.543046358	0.382219478
Inappropriate ADH Syndrome	20	0	0	0	29	10	19		0	0	0	0.344827586	0.5	0.281491907
[truncated: 4,220 more rows]
